# Supplementary material for: In silico identification and biophysical characterization of candidate antimicrobial peptides from the Indian marine microbiome targeting multidrug-resistant ESKAPE pathogens
Source: PLoS One. 2026 Jul 22;21(7):e0353985. doi: 10.1371/journal.pone.0353985 (PMC13390849; doi:10.1371/journal.pone.0353985)
Supplement: S2 File — (ZIP) [file pone.0353985.s002.zip]

Archive with 1 entries (1 files):
- Predicted AMPs.csv
