# Supplementary material for: In silico identification and biophysical characterization of candidate antimicrobial peptides from the Indian marine microbiome targeting multidrug-resistant ESKAPE pathogens
Source: PLoS One. 2026 Jul 22;21(7):e0353985. doi: 10.1371/journal.pone.0353985 (PMC13390849; doi:10.1371/journal.pone.0353985)
Supplement: S2 File — (ZIP) [file pone.0353985.s002.zip › Predicted AMPs.csv]

Sequence	Length	Net_Charge
SKFQGKPVNNMLRKSSARAIVFASISIRVCAALSGITFCVIWPAAA	46	6
SGGAFGNGVGVGIRQASDSEIWKRDAKILKDFNKAINKARKKGIISELAIKHFGFDASM	59	6
RRGSGAVGGNFGPQTTDNGPGIRGVYLTNNEAHALNSTLGRSCQSWLGRHIRGGETSGGIGVGNKIPGGAQGHAGGIW	78	7
AFACIGRQWRLSAILGLCLGLACNSEPPQKGTGGMPARYVLCVKKGTIRAKAILVSTANQFFNYPATWDSDIRRVLFLV	79	7
DLIHDELMLDGNARLNLATFVTTWMEPQAERLMTECFDKNIIDKDEYPAAARIEERCVNMVSKLFHAPENGVGASALGSSEAVMLAGMALKWKWKARRKKAK	102	2
KYGLGEYSIGDIKSACKSKDMQLWVKIGKEAEGAFVTKISKYPQKNILCVLLLGGKGFMKWRDEADALLNAFGKQHNCE	79	5
SWARRCVEETGGADGGSGGGGTSSGWHTGTGTQPSQNASNPSILNYGNPGGQGNAGPGSIGGGGGAGAAGFGGTGSGSGYGGGAGQGFAFLPGTLPALAPMPSAY	105	0
TSGGVYGLERGYCLMVGGASGAVSVCSPIFRALAPGISAAPRTDTFTRATSAEYGWLHCGGPGAGHFVKMVH	72	5
GPSTLKQRLKTGADHDIDAEKKAKGLKEGNKSGDSSLHDWFSKSKSSDGKPGWVQLGGKYAGKPCAKQPGQTTKPKCG	78	10
QAYLQGSYRDAMRGGLYAAMNGSFWDWFKDRLRQSSFDALAKVLDRLADALANMVSGQNSGGGIAGFLGSLFNIGASALGGGLNN	85	1
LKIQNAVDLNNADCAQKGRQIQFDLKQGALGAALSVGGRYPADCGASTYRRTLLSHGPYVYGVFKALWQQLGGTLSGGWRYAKTPGSAMPMAQLESVSLTEVIRYINKFSNNVMARNLLLTLGTHHPPATPDKAATK	137	11
RRQRQMCIRDRLKPGVCLAVRLRPLTPVRANRKKGLAHGLAAKTSFNPLANPVISVVKVTSLRANLVASSLITPVSYTHLRAHE	84	17
GLSLYKASLLGVAVHAKAGEIFADKNGEIGLNATAIIPIIRKLLNKWKI	49	5
RTYVNTFKLKIGKCEICERKIQGEKECCAFDLDHRVQSKKRKCIGKMVNRYSLKKFFACIDEELSKVRLLCCICH	75	11
VKSRYSVWPSAYASGALVKCRKVGAKNWGNKTKKEEYSWCKEEFSNWRTEYKPTDYEFTDLITPDPLKPTEGLGSKLLGEAGKKCWKGYK	90	7
VTRERSGMEQASAIHDLRNKVPAAAFHRSMPRYRCPSCCCGPALVLHPPKGVVPLCSSCATPLQRQPLVRPIPLLVLLTVGGVLVASS	88	10
GGGGSHGKANAGGGWGGGGGAYYDRSGGSGGSGVWGWLEGSTATLNPWSPSNGIPVNGGSVGTVTGAAYNGGE	73	0
LGDVYKRQSVGLDHTCAITTADKAVCWGRGRYGKLGIGPGDGLGVIENLMVPREVKGNISFASITTGIFQTCGIASDGKAYCCCLLYTSDA	91	2
SCCAHPKKPGGPLRKLTAGLAFGLVAAFGASTSGTVHGGEGGDRIDYHIALNTLFDGGAAAAHACFNMGCGLHPQA	76	6
QQWHAGLLVGAAKAHQWECLHAVALLLKLLGKQGAGEVFAVAIAQQKDACHCRCFPHHIQVLGSGMPLA	69	8
LPKLKEMCKKHNLKVGGTKKELVERLEKWYYETSQCGVSSNKKVNDSFFA	50	6
PNGAGDGGAGLAFNISGITTHYGGGGGGGVWASGTGDGGLGGIGGGGRGWSPDTGPIWLQGYQGRGASGTGGGGGGVGGGTGTHASGAKNGGNGGSGIVIVRYEINASQT	110	2
LPLARPWKRGVALLIDLMLIAMLAETPGEVLAIVVAITFYRLGSRKKQNGGAFKKTVKVLLRLIAAFILFVVALTFFGSVSNYFYNYTGPG	91	8
GGGAKLGKKLKADFNKNIPAFGMLLAKLKKAHERGYLVGLDGRKLYVRSEHKLLSQLLQSAGAIICKQWVALCDQKINEQYG	82	11
RGLGDVYKRQVVKLLRYCLRRNCNAPIAGCLLRSSCVRFRGPPQAVIMEAWPCDSGDVYIIICVSVSYTHLTLPTKLEV	79	7
LEKLYGKKSKKIRILYGGSVNSKNVFQILSIKNVGGALIGGASLKIRDMKSILKQFI	57	10
TPSGFSSSLSYGIGRLGGYDGGDKNSTAHGNGLGTGGGKFLGAGVTNNFVGGGGGYGSAGQFNSNDTAFGKTYGSTALTHLHG	83	4
HNNGEMYVVPQNPGWSTAGTYCHCHPQEIHQGQGALIGGVATQGLRQCWIRCGCWSVPYGSGGQSAMNTFCGRCCGQGGTGGGGLVRVTYI	91	6
LEMFLIGLIQCCSTSRQKANKSISPGNIGFGECRQPSGKCSEPSFDSTPLATTMGVVSGAGHVIKLANAGHHSAGVLLLHRL	82	7
GLGDVYKRQGVMFLVFIGGGGGPAFPTEGSEFIMPPIKLPKPGLLADIEFTAAVWNCCIKSGFWRMISSIPGIADLNICLLYTSD	85	-1
LPFGGVGPSGIGRYKGYEGFLNFSNARAISKQVGSRFDKFFEAIRPPYKGDIEKVLKQIAK	61	6
VAVAISFAVVASLVVSVWVIPGLAGRVLKTKKDAEEPKLARRVTAKIGAAVGWLTRSGLRSGGVVLAAVGA	71	7
PQAFWPQCCPMGNGLRGGLRRSGGLTLLECLITLAIAAILMGIGVPAYRDQLAAARARAGAQQLYAAMQYARSMAQAHGAIV	82	6
SRRQRQMCIRDSGGYGGLGGYGGYGGYGGLGGYGGYGGYGGYGYNGQSSKDSKIIGSMKVHAVTIGLG	68	6
GKGVTARLQGAVALVKSLFSARRIIKRLQPDIVVGFGGYASGPGGVAAKSLGIPVIVHEQNAAAGMTNKLLSKIASRVL	79	10
LVGSEMCIRDRAKHLFTTGVYPQFSYSFRNIGLAPSKRREADSLAKKALPYRGIGTCSPTSLLIHLGYIP	70	8
NNPEWEYVGAQECISGYKKSGFSFTIGKKVFFKQKNIDGTLGSICSY	47	2
LWARACAAFVLVARDSLKRLWQSLWRRYGPALEGVSNQIVTFDFESLQKQTAQVTRDTAKNIIELGADVDRKFN	74	3
THMCVGSTVGPNIFVKICGWSTAQISRELKIQIKKEFKKIPNKIKLINCVGGGSSAYGFWSEFIDFNKSQIELIGVEAGGPKKSK	85	8
RRYCTAELPPAAIPSGSLGFRTLTGAGGSIASVAKGEANGDYGRTGFQRGMWWLKDYATGGGANNTRHQIIDSLNTTVKPFPGDTARVSPFDAPGQSVAWCWKADEDWSGGIRHQRAGFSI	121	5
GKRIGGAVKAPAANIFGAFSELLKIGALDWLGNPENKEAIEGLIKFFKDLAEVMRWLNKHILGPIAKLGVASVSYTHLRAHE	82	6
IHSDLGSVVVLGAAIGMLGGTCNEFYIAFSRIFTKTIQYDKIPDFFKKWALAFGVIGYASRGFTLGVAAL	70	3
GYKYHLFTSPGNFVVSGRPGSVEYLVVASGGSGGSRHGSGGGAGGLRTNVSGNPKAGPALTVGPGS	66	6
GSGIMAENLTNDDGIRLLANTIATGAGLFVLITAFADISGAHFNPFVSLAMFFRKKIKGNLLKYYIPAQI	70	3
CQLGVVQCLPRLIQSMEVNVAEEQSDKSPPRQPCFFLCVCAAGLSELAQQGAGNRLGSGEITIAIGLFSGEILLLNG	77	-3
DLVRSRGLGDVYKRQSLLCATQALATGKCTFIEKSGKSVVQKAEVGGAFGNYWIDWGDGGKTYFVKLQDGSFVDEGRNSWILWNARGSYTEMHRSDGAKLICD	103	3
SRGLGDVYKRQPLASAACACPEGSLFQPSDPGRPPCERCPAGELCALGHAFNVAV	55	1
PQVAYCRCWRSGTFPLCDGGHMKHNEATGDNVGPLLVKK	39	4
IVTCVPGPKQIKLLSIGKGKIIDQLVKNKIWIDCSTNSLTCFNLLKQKLSKKINQFVDATISGGNLKAQSGDLSIFIGGNKK	82	9
AVSSVGALAAAMSSVPNLTTGDNKYGCGAGTGVFGSAWAGAVGCVAKLGQQVWINGAASYTPAVDTKFGSTPTVAGRLGLFIQFN	85	2
GHYGCACCGPCFCNRGSDYCFVSSQPPCGHILFSAGAMYYGQITNNAAGEANTVYGIRGMWPSFCADTNHYGHQCHPPIYGFESDSLKCCCFTGGVTVCGVQCRAACGKLKVPGAGGHFTVLFSANGACGDQGKKGMVRVQYI	143	9
SVGVIESDRFSSAAKIQSKFNATVVLKGSGTIICYKSGGKQKWGICDSGNPGMASGGMGDVLTGVIAGLLAQGLTIKEAAEAG	83	2
NPVFRLRRPLYGWSRSGNIWEGHLDAQLKSIKHDGLNGKDVWKNVPEWPQTYWKIGSKGKPIILTVYVDDF	71	6
GYQCKSCIYCQASVSLLSRKIKDKNLKEIKDFVTAGEKLFEDVKVSLEKHWKDFKEILDKKNLSRKECLLLPLR	74	7
CGGIDFDATCKPARLNFTGGGGVGAKGTPVIGNDGSLMTVILQEGGYGYQYPPQAKVSDSCGKGAGAVVRAFT	73	1
LTPRRFGKTTAVAMFVAAYAMCVPHSTQSIFSTGRRASQKLLQLIRDIIKKTPMASSIVKCNQEELILQFGFDRRKIFSYPSH	83	11
VYWIGKHTLFKNGFSKLMRKLGGIPVDRSSPEKLMDEVSNIIDQYQGVIIAISPEGTRRKVRRLKSGFLRIAKQTNSQILLAG	83	10
AEEFMSNLISVEERVGKFLGGVGKHPKGKRTIVG	34	3
GFDDGIDDSSEDDGGDAVMGAMFDDGAMCFYCTTKKPLAWMRCEGAFCSNSLCVGCVGEWGQSRTQC	67	-8
LKSLCSSLDLISPGYGRKQNAARMSALEKLALYLTNVQRFTAQMLNKLLRPFLIWNASTCVLDKNRCFIRTGFLFYSY	78	8
WNHSRGGFGRAGNFTIAPRSGSYNLTFYIGSQGGNGVGPQNPGGSGGGSPLAGGGNGHRSGGGGGGATAVYD	72	5
PPLQKSSQKSAESALCMCAASANHVAPSMHSRAHKSVGGVTTILVLLGAVLKTLKTLLYYNIIEQLPKLIRKKKPFGLLK	80	13
GFSYVLDTNGDFASVNGFDADCGASAGDIATICSEGRCGFFGGGGTGGGGGATPAGSNGEVQFNSGGSSLGASDSLFWDSANN	83	-8
GMSSKFVECTLGVKYRDVGSDGTVYGGPMYYLSKGLKERGFAKLGKILAVIFAILCIGASFGGGNAAQSNQAALQMVS	78	4
AGRGSLNVSTGGYNNFFGRCAGRSIQTANHNFAAGGRSSFNLATGNGNNISIGEQAMCVNVSGAHNLAMGQMAMCC	76	5
LVAFACTSYKPAVAPAGAIKPLFGTNPISFAWPRPGKTPVVYDMATASMAMGEVQVAKREGHKVPLGTGLTKDGK	75	6
RRQRQMCIRDSYITLRESESMYYFNQNSFDVVKKVYTPGGDCFKLDSKPVQIGKSVLSCTGSCGWIFNS	69	4
NGITKYGPFRDYNENANDFNCKKGCVLPDNVHGNCRESAVKDGAYWKKCKKICVADPDRPDFTVDEDERAKW	72	1
THGLTIRRSGCAALDIAYVAAGRLDGFWGNGLGIWDVAAGILIATEAGALVSDFTGDPNCLDGDHFLCAASKCFKPMLKTIK	82	1
AFFARERDFLEAAFLKDIPCEKRFEKECRRGQKIGLEKDTKKSLLGARFGTCFLAPWTSLGPILGHFVAILSPLGPRG	78	6
KALDKWENGLKKESKKWKPLRSLILKADSGATFNKLDDGSYLVSGKEAPTDTYHISANSTLEQITAIKIETLTHESLSHWKGP	83	5
GWIADLRLVQALKLGIMQNSKIKDHGNFYSNYGGQTLYKKTSPDQTYALTRALNKLKGGFSKAGFKLGSFVLIPDGTEVSNARLERDAQLGGFQSSEINRHYKFDGILSACKRAGLKCID	120	10
FLGTSAAVATSLSAPMVMAGGHGKPRLVVVGGGAGGATAARYAAKDSKGAIDVTLIEPTRQYYTCFFSNLYL	72	4
SAEIARKLYKSSKAHGWGFLDAPVSGGQAGAENGALTVMIGGDQADFDKAKDKIDCYSKKMKLLGHAGCGQLAKMVNQICSAGLVQG	87	5
SDIINNAATAIIMAPIAANIASQLGAPVEPFLMAVAVGASCAFLSPIGHQCNTLVMAPGGYKFGDYWR	68	0
KIPKKIKLINCVGGGSSAYGFWSEFIDFNKSQIELIGVEAGGPKKSKLHAAPLSRNAKIGILHGAASYVCQNN	73	8
GIRDLVRSRGLGDVYKRQPLCIKVMHQAGGSIAAALNKSAGGFRKWLSSVVSKEVNEYLEEICNG	65	5
KIDAAGVKSIKVHSVMTCIADEGVCALCYGRDLSRGKLVSIGEAIGMIAAQSIGEPGTQLTMRTFHVGGTAQ	72	3
VNHFIKDTDSEVKALIDFCNNLGVKASLCSHWANGGEGNKRFSSSCC	47	2
KKVTKKFIPKNNFQYQWVKVSDVENIALPKPIKKVIKNYGKENPL	45	8
LDIQPNFANNGPYFRVLNTHSTYGGGVQQANNNARGGLAFLNASGSSVGNFYHSTGGWTWDQNLQVTGSGGLRIG	75	3
KETRLPAQQLKARKANDGVKEMGEQFSLDPKRPSLGDLSGVGRAVKKGAKTLGKVTGADKAIHAGKAAYK	70	10
AEMVEDNLETGYIYSWTPGTNYTNFCNGVCWTAKANGTAIIEIWGAGGSGARMCCCGDGLPGNAGAYVKKTITVETGDTMTGCTGMPCYA	90	-4
GNIDKNKSISIPKDFSKGNYTLTVINSGFGGDSYTQEVTIKKGSIFPIVGILLGGGIVYILTSGGSDGKN	70	2
SNRRGNGVSACGGAFVNSWERVWQFAPISLWFDVHEQKASLCPRSRQLFRYCLGPVKFVFRCLRGKDVIISASGLHMLR	79	10
RGLGDVYKRQVDVCIKQRGKSFKNVKLRNFQQDCLSSMFNLANLTVLNSIMRMKVTLPYTCLLYTSDAADD	71	5
VPSMTSVEGPFCGMCGRPETACGGLCAPQRRLDPPRWCTTCGHRLDVQVYPDRIESSCKVCRVRAARAA	69	5
SPVRGTCCSWRTKAVRGIHAGRKQLPILAYRSDRLRVVAALDSASKPDKVRARSGLMAALHSLGRHCCLLACWLSAL	77	14
LVRSRGLGDVYKRQQFTFTMGVKSVVTHPSGKMVLPGAGTYELSGLAWSGHGAIARVEVSADGGATWADAALEGPVMSKCACRFRIPWTWDGNPATLMSRATDSAGNTQPTRAAFNQRYGASNMYHFNGVLAWAVDTDGVVKNTYA	146	7
EIAFDQKKFLSKVDQCVKRYGYCVVVASEGTSTADGRLLSDQGERDAFGHAQLGGLAPLLAGMVKDELGYKYHLSLI	77	1
VSLIRAVGQGKCGAAVVNHYYFARVKAGSSGSKDKKLTANIKHIMPNPAHVNISAAGVAKSAQNKREAIELIEYLASPKGSTA	83	11
AIIGILAAVGVVAYSGYTSGAKKSAAKSNHGNVVKYVAAEMKKCNIEGGSQMKDSGGQAKLTCSEVGSKAGAVATATIAAMS	82	6
NIATGLIAAWILKQKRSRWNFLLKRLCRHLIKRINDETLQTLY	43	8
VNPSAIKFLALGTESSTDNSAGAIIIKGMINEALASKNLPQIHRSCEVPEFKHACLGGIYAMKGAIRHICLLYTSPSPRD	80	5
GLWLEQILRGEKDWEIRGRRTETKGFVRLALSGASGGPMVAQKLWIVASCCATSSRATKIIAGSRRIS	68	7
SQILRGQASKNPSEKDSRKEFKKGPQKRHEHYTFGGPFWLPWGSLGRLLGLSWGTLSLPGRLLGQEV	67	8
DKHPNAKNVFGIIMGTGVGGGVIINGKTVYGSQGIGGEWGHTIVTDSGVECYCGKRGCVESVISGRALQIYYDKISGKKLKFEEI	85	4
RGLGDVYKRQVLRCLNQGACHEKALLSSLGYYTKENASQYIADRLSHKLQGLVETL	56	5
DTGCTVVSSIGKGIRSYNKNTPDSGSTTIDADSVNFSQVWGLEVDSANNRILTSTDFGFGHWNAGESGRGKNSRRGGRHCHRNDGCVYYRGWNGSHPEGRSQLCNSDSCINVGVSSRGAGRIMTVLRPLGLAWGTDAN	138	7
GLFGGIFDFLKNILIGRLLVVLLEKKPNLPGGNLLMFIAGLAEKVIDMIIGVLDAIGGFLAFGQEKLDGAR	71	0
LGKELAVFVSRVEREIALIKKMKLLAKLSGATGSYAAHKVAFPDFNWPLFSKRFIKKLGLEQSPIST	67	8
LKKRLPWIFLAKGISERLCSGDPMARGFAASAAGASSLPLSIEILASCLQADSEKLSCYRSSVNDASQLKL	71	3
GMCCGFVLARFWYSRDFVSTYARPGVLHAEARPGSHSKPVAVRVMCGISFFFCLLSLCSAFGIVALSL	68	6
VLVAGCPLGHWSRTQTCVALSSCEAELLAMNVAGTEGMFVKHLLEEMGYHARLSIQSDSSSAIAAVSRVGLGRLKHIATKQLWLQAKVKAGEVELLKVNTLRNVADLFTKGLPGPR	116	8
NRANKFCARVVVLHVRLETGGLPAVTIVIVLCCVAYGLGTRIVFSKSDTMAWYSVGLEVRSRVQIALVQHFSELIGFLL	79	6
SDKNNDQTKYKQIWINAWEHSLLCSPEECLIKIINEIISDLVSADQQKTKAEKLANNIGKLARGAARIGGAVALGTAGK	79	3
ILFSILFLLVTKNAFAAKGKAAVYKVTMSEAALCTGNSSGTTCDGKVTLGSGDKVVDIAAVDAGATAATYGDAALLPLGT	80	0
LLEGHFVLSSGLHSDRYIQCAKLLSFPKLSQKICQSLSGKIKKKFKKIDLILSPAVAVSYTHLRAHE	67	11
IYIVLTGGIMVGSDEKLWILLDGVLKKLLHGKYWSTSADEWNDDLKKAIEHIQEAMKKIEKEMSKKP	67	2
NEVAGLERIARVVSVVAYLVGISGICIGLWLAFQSDEAGSTFRSEKEYPYVAPGLGIAVAAIVQAIFIVFAATWAKAWAAVQRVAR	86	1
ACCAPSKGSLGLNLKESLSLDQARGSSIAQTIKEAVDTGQLLLDAVGIFTGQQRCCGVGIRTFGKHLQLPVTCLLYTSDAADD	83	0
EIILDGGVRRGTHVLKALAAGATACSFGKAFLFSLGAGGQKGVERLLENMQKEIRRNMILMGCKSVKDLDASKIIYRD	78	6
EKKDQVLFFLNRRGFSPNALCNKCFTSFTCPNCSINLVYHKNKNNLLCHYCGYRSDLKRNCTKEGNCEFIFSGPGVERISEEVKRKFPGKKIEIFSSDTMNKKDSKEKID	110	10
GKGSIVSFLASTLCAAGLRCGVTTSPHLVSWCERIRIQGNPIAVETLRSQLQALQPLNERHRLTPFELLVTAAL	74	5
EQFQWKTIPGNKTSAVKMAFKLGLKRIGLWLRTIRAPFLTATFAPIFIGAAVAWNDLKDAGLDSSWSWRMFW	72	6
LLEEIAKIFTVCKTEKSLCNGSSNILNCLGKSVILEDNQSCVALANDKSGKNSTRTRHISVKSVSYTHLRAHET	74	6
AELRKLELVACPSAGACGGQFTANTMACVSEAIGLALPYSAGTPAPYEERDKYAKASGKMVMNLLKKGIKPRDIVTR	77	4
GSEMCIRDSNGTAGTANTGGGGGGNLRNCSSSNAGAGGSGVIILRTGAGVTARFSAGVVAVSYTHLTLP	69	3
KLCAQWEAAAQEVNPSTRLVITRIGIVLAADGGALGKMLPIFRAGFGGPIGSGQQWMSWIARADLCSLIAAA	72	2
KENWHQLQMTMNKEKAIDYVNSNKGFCYMTSFAGKVKLQALSMVCESQYSGWFHTIDLAHDPDPLIECNAEEFKKLIKKKNRYVC	85	5
GGAGSDDQHRAVFGFGHGPTSILRTPGPRIRNSSALFSLGVIKVRYIAGASLRAAKVAFPERERWVYSHFCCGCVWQA	78	9
DLHSTSRRQRQMCIRDSLVDRVDPSSKGGAIRLMGLLGFIGLGGFWFSYLGAFGAFGALGLHNHQKKRYARLAYFGWLG	79	10
ICISTVACVYGADDRDRSFGIRGVGGTRQQNSYCMGSDFSFSGGGVGPYSTPSWKSQDNCSYANTHGCCKGFSMFPGGGGSSPFTDGSCCWGGFGQGGLVVVSFWQ	106	1
QFSDLSFEKQKKSINKIIEMQIKKTGKLFSFCCLAPVIISGKFKELKKFERIGEKIGLLFQIADDLIDY	69	4
FAHGRALGVHLACSCCAFGVGSMSGRYARGVYQSVFGVRLVCVKFSCGVRLVRVWYASSMHVVCLRCACSVSLCVQCACGSRSG	84	12
DLVRSRGLGDVYKRQVEGDLCLNDLGQGVPFRMGSFDGAISISAVQWLCNADTKAHDPRKRLRRFFETLYSCLSKGARAVLQICLLYTSDAADD	94	2
LMDCKECRRLGVLKVLAGISCGTSHYICTCNCCLMCFGAGRAGRVRGELFSTQSSRNYAVRALVPVRRPPCSSTREWKILRCKRLADAVCRNANIQYPNVFSETNFPELVFRELEHNVHT	120	12
AFISILFAVCLVIYMKKSKLGRAIRATAQNARAAKILGVDTEKVYAATFGINAALCGVAGALISITFTIHPYMGLPYTIRSFMIVIVAG	89	8
GVMSFANMLRGFAKGGSSALAEIQKMLAELIKFLKKLEDAILRFIAWFEALVVLGDSGIYFVSFTAN	67	1
DKIINSLSNLLDLNKDLINLKGKTTEKLGLIGKEKAIACEVICSISKWKK	50	4
DVLSAVIGQTTSLSLICFLSTNGEIAEETKDKYLKMFKQFDADEFLKIDIAPGVISTVKKANPGCFK	67	-1
TTGVIVGAAGGSDRFSRVAPSDRFHLGGIVPWGSMRGFQVNGVGPSDKRRRRLPGGRTHDALGGTCLCSLFGAL	74	8
GGPMSQKTQSLKGKTLFITGASRGIGLAIALKAAKDGANIAIAAKSAEPHKHLPGTIYTCLLYTSDAADD	70	5
LVRKMLLAFFSKNAPKKVSSFTKGYGRRPIFHLAGKREFHESGRITEESLKNFGRTFPEQAGSPAKV	67	11
YIGNVIAGSALLGALKWLQDPKNQEKIDNFVNFITEHAPLILGGILAILGFNIVKTIAKLTFSIVSAAGKLI	72	3
ASDVYKRQTIMCSRCVMDTTAKEISFDDNGECNFCKHYDTVEKSEVFSDKAGQEKLDLLVREIKKKGKKKKYDVLIGLSGCLLYTSPSPR	90	4
STIDALGGNCFKVCDPQGHCQAVQGLWNAEEVVRRSEKSSTTKRDCLLPKPIRRPVGEW	59	3
RSDGSGTTKAFTNSMQAFSKTWTLGTGKSVKWPAGIGAKGNSGVAGLIKNREGAIGYVNQSYIKGKVVA	69	8
LVGSEMCIRDSDADHDGVHCPCPKVGHIPNVPRNNAHKCPGSSMKAQHKTLPDGLGAGKVWLLDQAANKLSLIHI	75	7
IGSGSVEPWSYCGGGMNAFANAGGGGGGSAESPAPPAPTNGGSGGSGYVACRYQILEKDVNAASRGGQISYYGGKTIHVFKSST	84	2
LACNVLGKLMKYCCRTNLRGKVEYGLMAAEIVKGMVPDATVVQVLCHGLPQLQSGIFVTKEMLRDLKSCSVEELYGSFSAIGE	83	2
FNTKKFPGKRAIYKSALTNLEIALAADGVKMGKGGELIYRKLEADGGIDRAMDKIKKLCTDPNGGCVFWSAGAQPPELLVAGEVVMATGWNGRFFNAEVGEGAPIKQVW	109	3
AEALNPILKEIVSGIKKALEHTPPELSADLVDMGLTMTGGGSLLKNIDKRFSKETGLPCLLYTSDAA	67	-1
SRRQRQMCIRDSYRLRDWGLSRQRYWGCPIPVVHCETCGVVPEKKENLPIKLPDDVTFDVPGNPLDRHPTWRKCDCPVCGCKALSLIHISEPTRP	95	8
PEGITFAVENNTNVTVSGIDKELVGNEAAKIRAIRPPEPYKGKGIKYAGERILRKAGKSGKK	62	6
KSEKERLGFWSGRKAAFPACGAMAPDYYCMDGTIPRGKLSLILKEISRLSKKYNLGVANGFHAGDGNLHPLIL	73	7
RRFDFFVTPGLVRVRHGRIRSKTSSCTAEVAHGFRCVFKPMVCRSGLGQEKALLCSAEAADLAAIAIVFQQEPMAAGFGP	80	7
LLMDEAKENRIGGACGFNMRTGEFHVFRAKAVVCAAGGASHIFKPRSVGEGMGRTWYAPWSNGSAYALPIAVGAKMTQMENRIVLTRFKDGYGPVGA	97	7
IAFRDLEFTQKPAGVACVAGTVVTVPAFFPAFLNFCHKGKCCSPFWLTLSEPLGTRTPPPQEEAAAAESVTIELAEAVSISA	82	-2
NDTGGRGGYSTGGGGGASNRPGTGKSGDGGSGIVVVRYKIATLGSTKATGGAVSFVGSKTVHTFTNSGTFTANEALTIDYLMV	83	4
VYNQSLVADQIILKGKNAASAWVKGMVKNVSQPYFGGDASLIRAVGQGKCGLGLVNHYYLARMQAGASGK	70	7
GFEPRVVQIQPGPLQGRFQFSPAGLGAVVRFSASAGITLVCPRKTQILPLGLNREGSKGRVVVHGQPVAEHGIAGCY	77	7
SAASDVYKRQIIGTYDSVNGEYNVTLSINEVEQGETVCACTTCCGCGCSQAVKPQTVTFNEGGKAWVSFKSFVHACGVSV	80	-1
LVGSEMCIRDRLKAVPQFRSGDGVGALCCKCVGQRMHSLAVQGQAVTAVLQ	51	4
GSVLRGVGDIAGKLAKGALGVADRASKRHSQADDASAGKPGKPLDKIT	48	5
GKLAMWKCDILCFRSPDFVPTIFRPSCLRLSGSNAYAVLTTYNYTYICVYIYIYPYATYKTMCVHMDIHT	70	5
SFKRACGCQQVILTRLHCFLRSRVALTRAKRIVLLRSPGPVAINLQLLDMR	51	10
ASDVYKRQLVKGERRGVICVFNLHRNALCFQRGVVIDRRLHGRCQCRPADVGCREVQLNLCLNAIHFNGKAAVVGIKNNGRINCLLYTSPS	91	13
AEGGVIPKAAMGGWISGPQSGYPVSLDGGLTTSFIGHGTEWVGMKGFAGGGAFVVPFDTPATRKNPGLTSQRWGEAMRGGYSM	83	2
AKLWAYFSPGCECFNGDFSKAGLTKVHLWQLGFVLCFLEVLDFSSSHISPTSPIAIDAGRCLSLIHI	67	2
LKHALPVPLLHVKLGLFFQRWQLRTKAWLGDGTFANCVPVIDYRRVEIDLVRGAVVCIAEPTGAIAIRAGCRQHAPNAHTSLPAMVCV	88	9
HTFKCSTASSFVAAAGGASITKHGNKAISSKSGSADFLTEAGADITHDRNKLLNVFNQVGFIFLFAPLHHE	71	6
GLGRTGKMWAHQHWETEPDILCLAKGIAGGVPMGATLVRPDILACISKGEHSSTFGGNPLSCAAGAATMQALTQDKLVE	79	2
TNGGTPLRDLKGQLVECIVCPPLFCFILGGITCRYKRAPAPFSILGGTVCRIYRAPAPFFSSLEAQFVECIVHPPLFSSLEAQFVECIV	89	2
APSGVRRHCPKVVVMHDAPAAAEVLMPTYARLPVAFARGEGAWLWDDAGRRYLDALAGIAVCGLGHCHADVVAALQTQAAS	81	4
LDMLKVKQKLSGSNSRLIGPNCPGIITPDECKIGIMPGNIHKKGSVGIVSRSGTLTYEAVAQTTANGLGQSTCVGIGGAVSYTHLRAHETVLDLVC	96	6
GFLVEPIQGEAGVNTPDDFFLKNAKALCSLYNVLFIADEIQTGIGRTGSLLAVCGSCKCKGHCERKEDTYVRPDILILGKALGGGIYPVSAVLCDSKIMDVIQPGQHG	108	0
NSFFCPDKKILKLWEKYLLAVRKSGSSCGAVIEVRAKGVPLGLGAPVYSKLDMDIASAMMSINAVKGVNIGSGM	74	5
IPKGVYGACGGGGEGARKGKSGLLGARGVGGASGGANGTASGCGYPLRSADDRVGVRTTLLFPCISVMSTMA	72	5
FPLDLDSSCVKINRDAGKVVCRTCQREIGPGCRRRQVVHLRGLIALDQKHPQNVDWDDIRDAGWLLCAGVLWCQSFFPPYRSL	83	5
LKFLLSALNASVLATSLDHSEGKILESKELEIMAKYANGGNVLDIGCLCGNHSLYFAKVCQAKKVVAIDSERGCCALTTL	80	2
GLGDVYKRQCVCFGFRRMGSPKHMLLNSLKRDSFGNVVRIRCLGIGLLVAHKGIQTSAFVPFGMFQNLCQLLTLKACLLYTSD	83	10
LVGSEMCIRDSSCQGSSDLLICIHMLFFVHTFFTQAASGQRCSRIAKNSQPGRDSLPPRKWPVRESCFCSGLPGLIIRCLLYTSDAADD	89	3
GECKKLHCSFARVCSGPSRLQAHRALDDCIALEAVVDFVSARMGVTPLNLLRCFARRMDESTVAQLGALLVD	72	3
FKAIWDALGKILFAKVMMKFIDWFTDKENKKKIDAIGRFIKDFWPAIVSGFLIFGTALGGLATFITAGAGVALIAKLV	78	5
AFDAATCIGCGACVATCKNSSAMLFVSAKVSQLALLPQGQVEREERVLNMVGQMDAEGFGNCTNTGACEVECPKEISLENIARMNREYMTASMKSES	97	-4
SEIEDYVATGEPLQCAGGFALEGRGGLVVERLEGCYSNVIGLSLPLLRCWLSGVK	55	-3
FNLISHMQSLRQRVKSWTGIPVCVGIGSTKSLAKLANRIAKKYSRFDGVFDIDELPYERYCKLLQLSLIHI	71	8
YSTVQNWFPGDKNGKGGVFNFVTKRGLCHNHSKISWTQVETGSAVTWKYPSCVLKGDNSIGEFYSIALTNNYQQADTGTKMIHLGDNTKSTIISKGICAGKSQSSYRGLVQVSPRAKNARNFSQCDSLLMGNNC	134	11
LVGSEMCIRDRHPAVASSQAGGCFPGKVSVACWLLPWPFVAGHAGRVSGRPGALARMKPVALGRGAAVDGEVLACVLLGVACLLYTSDAADD	92	3
LIVSLKKVLKKDRDHFRKAFLKGNMVLKRPSRPP	34	10
GITTGEHQFAAWIAMGLDLGAAVCGTSCEGGSPLRSYSSGGGRLSSWGRGGAGGTGISNGANTVGAITSR	70	2
FVGCPAGWGCQLANANMFVAYEMEKKGWKLIDPGSAAGLDGTISKASDSGKPWFGYYWNPTSMVGKY	67	1
KIGIKVTVYDKKKLKKMGCGALLGVGQGSVRGSYLVTMEWKGASSTTKPLAFVGKGVCFDTGGISLKP	68	9
GLEKQIAKCVRYVAKSISLQESYIKKPSPKDLHKILGIEKVYRDKYENNNLAGVVVGLAWTSFGGEILFIESAISHGKGTLSI	83	6
QFLKAHLMTGVPLPRLLGYRGSEVRCADVGDGRGEPVIVVLLLLFLAPSGAQGVTLSVRQSVSPCVCPAQTCLEHCSKSN	80	4
TVIFMAAKVDDPDHVGVLALALSAYLAQCLGHAWNRHCILQQCHCHVPPCMFCSIAVSMCHLACFAALQC	70	5
SLSACLDILEATLGSPLGNMRGDFVCGQYTLADCAWAGVCQVATNAGKGSAISSRSKVNTWWSAVQSHPSTSKEAINPYSCMASKADAAVSYTHLTLPTTSRV	103	3
KHLPVIASAMLTAKKIKKQAGHGVSTACKTTIHMLSGMITGILWEPLSFEQRKKSLGALYKNLCQLRLEGHE	72	11
RGLGDVYKRQVLVASTASVANAAAPTCNAGALKQGGLLLCSGEPGTTVKLDGKPVAKFDASGRASVGLQQH	71	5
KGIGKGLLKILSKMGISTIASYRGAQLFEAVGLADDVVDLCFKGVSSRIQGATFYDVQSEQALLAKE	67	1
ASAIMLSNHGGRQLDGSRAPFDQLQAIADAVGGKIEIILDGGIRRGTHVLKALSLGATACSFGKGYLF	68	4
DIVTAGIGGALFAGLITASAVTGKNLLKKIRSISKITNTD	40	3
VLLGHVKRYGTAMSLLQGTTLALDLYTWCNKGEQTGSGIGAHKVCHYLACQSAIAYEHEGRSGPMKLFPRAAVVHS	76	8
IYNTISVGPAIGSVVLSSIMAGSLYDIHSRAFPTGDFGPDGQPILVQRCEGKQCFQATYLICSVIAFAGACASVILVRRTAKL	83	3
PVGSRMVSKVLMGSLDVSYRHCRCSFAILCSIGCSCAGSIRCGIGGSVICIQECALWLISAGVVVLIVVGVVLEHRWAAVRS	82	6
GLVGSEMCIRDRPGRPQDVLRLGACGLHRLSDAQLNRPSVPDGRPGEHQIGQLKCAGCGLIKAQLQTCLLYTSDAAD	77	3
EWFQKIYNYTWSNFRDPNGGEWYGYLQRNGEKLLNLKGGKWKGCFHVPRALLILSQISKRLDI	63	6
YEEGLEGLKGGRGEGGGGKQKGMLSKIPNWKDITKAGLKIPIWLTAAAVAWGALKKAFEMLGTWIKEKITDPVKNFFIN	79	5
VSGGFGSKIDAGSIEDIKNQIFQADGSVIPAFIPAARAYVLPLSESAAANSQFASGSTITDGLVAVYQRCVHLGCRVPWCNSS	83	0
HQELATMGIVLLGSTLCHVRCAGCITSAQCCKLAWLSRSAMHRCLDDGNSNVNGCSWSCSVLLSCQSTVAMVAFGVPCAGAALACYWDKP	90	4
VQGCITDAFPCGPPKVVFFGGSGKGATGNAIISAAGDLLGVDIINSGSGYEEKKPFLSIKDECGKGRGGYGKAILGPVCLQ	81	1
NYIGSPTSFIKLENLSNHLGGAEIWAKVVSEANGGAHKIYNATVHALICKEMGKKYIVGDTGAGYAGKMLSMS	73	5
QAKKPILLKLKKGTRYSICSCGISKRLPFCDGRHKELNQKTNSTYKSIKITPSENIDIILDCANWTQ	67	9
RRQRQMCIRDRGKALSYNNFLDGDAALQCLSEFKKTPACVIVKHSSPCGVGVGKNVGEAFSRALKVDSLSAFGGVVAMNKKCTVDLAKKIDKIFFEIIVAPSFDA	105	8
SRGLGDVYKRQIVSLSKLMRGACLSVVCVCTFFVCGQNRELPMLLALPHQRPRQCPRPQHGQTTMGSVSYTHLTLP	76	10
YHKVKSRYSVWPSAYASGALVKCRKVGAKNWGNKTKKEEFSNWRSEYKPTEYEFTDLITPDALQPTEGLGSKLLGEAGKKCW	82	7
QRQMCIRDRLFICWKYLTKVAFKFKNTSLPGGKAEIAKMLKSLGKISFEEKRVLAVFIFTAIAWMSRSLIE	71	9
RLISLEIASSTFNNQCMSYELLCKKIPPKLGCRSTIYSTLNYAVSKGFFIKKFSKSDKRMKDYCLSESYSLMLTKWY	77	8
SRGLGDVYKRQALIQMVREVPCLLLSATNIGRRELLLSVEPSPSSVRARFGIVCWGVCIC	60	4
ACLCAVVSFGMDRQAKRSRLRNGLFRLRFPWGCLFRRCPCGRKKKLGIDLIPPSLFDTGTLFSEGAAAHKTALFGNRVTRMKP	83	14
RAFWPHLKASGAGSVINFASANAYQALKGSAALAHCAGKGGVLAMTRQLAMEGGPYGVRANTISPGLIVTGAT	73	7
ALQGIACWCPRPQQPPGQSASVAVDLQQVLGQHQGRRAVEVAAAGGHHLLLVGPPGCGKTMLASALLGL	69	5
KLKGPFVGFLIGGKSKAFSFNNKDCEKILTALGNVINKGYTPLITMSRSCLLYTSPSPRDRTRSRM	66	9
SDVYKRQVGAIGQRDLSISARCAGNGAFISCRGVPKISAYVRFCTILNTSQLVFICCGVVVERQACIGASR	71	6
FNAAPNAPQPFLMEGPGATVEFFLVGGGGAGSGGGGGGGGILTGNFDSFAGDVAVKVGNGRAHPGGTNNNIGGAPLSAEDSY	82	-3
SFGSFEDFKSKFSAAAGTRFGSGWAWLCAKKDGSLEVCSTANQDNPLMDAVGCDGHPILGIDVWDHAYYLNYQNRRPDYVNAFFNV	86	-1
VNLCFGGSPGGTIHYLSKTQYCDGSSLAMIPFGSFSAGDYVQFRLNTAGCSGATYCGQISTVGNGSITGL	70	1
FQTGNAICKMLHKSAIAKEHGRKKGLDKAYRCTAPSTGGSNYNIGQIKEGEFQFGVAQSDWQFHAVNGSSKWEGKQFKGLRAV	83	10
DYHCCFSGQHEICCYGGLLNIRCGEPALCLSMLLLDEQVVPRINDNNRNNGHRLDAEGRNFSCRKCQHKLRKAEVIFCECFVSWTRLI	88	5
TSNLCKESLRLAFPQTGEVMLVAFATMIASSVQQCGQKVKSMQTGKRLPAAMHNICKVLQKVSGDAPQ	68	6
LITNKKNLALGILTADCAPVLIFDPKKQNIAALHAGWKGAYKNIIKNTLKKLREKGSKTRDLIAVVGLSLIHI	73	11
VLGDIAAAVLMKILYAARIARPDLCRAVCSLACYCTKWDPHCDKLLHQLVCYIHSTYPVSYTHLTLPTT	69	6
NKVFLGALTVAGLAAGAAAAGTLDDVKARGKLNCGVTTGLVGFAAPNANGEWEGFDVAVCRAVAAAVLGDSTAVEFVPTTGKT	83	-1
FSTCGAALCGVISRTFNSSGEWQSDNIGKQLVWDMVSRGGGSYKGGKIWQPSTGKIYKSKMSLSGDTLKVSGCVGPICKKQTWSRVK	87	9
LASKSKVPVLVNARIKGVQGRSGVKGVTYQDKSGIKTLSCDLVCHSGGWNPLIHLYSHAGGRSRFEQESAAFVPGERAQAAYPIGGANGTFSLDQG	96	8
SQVLVKCDADAGSLGKRLVNHRARDTCKLQPTEGRFALCALTADKVGGCEDQMRPG	56	3
SQYRAARSVQGGGGYTAGAWKRVFDSVSSELLKNIFTNQ	39	3
IWKCQVKKAVLESAWSRSRLAEVVQRVTSVATSWWKSSGKAVDHFACPAQASLWLVSFDDARAAYVR	67	6
LVGLPLRDALIRMVDLRDLAGLHDRVRIIAAGKLVSPADVAWAICMGADFAVSARGFMFSLGCIQALKCNKNTCPTGITTHI	82	5
GKGPGRVSPFTVPMMIPNMATGLAASALGTKGPSSAVATACAAGSNAVGDAFRLLQLGKADAMVCGGAESAITPLG	76	2
SDVYKRQALSCAAGPGGGGCFGFAWWDDTSAYNASVWDLSQKTSVGNVSANVTGTSMIPAIVIPIPILARTQSNACEGLSDQIVSFFSN	89	-2
RKILCVFLKQYVYNLVGNILIRKGLVSDRATRKTKLHCVCVCVFLACWKNVELRRPFCWISHKEISQSPSRVMRV	75	14
AIKEFGKKIAAKLGEVLNAGKVVLDWVGAGFKRFWSNFMEEHSFKLPWWVSGPINKLTGMDLEKIPNVLQLGNPFVTFPLLVK	83	5
IRDSLLGIGAAFIRRFLSKLRKKYIANLAK	30	7
EPQQRLQQYGAGLGQVAGFGAVAPQLPTEAPSALDKALGTALGVGGLYAKIFAKPQVVIR	60	2
VLKGSNRKAPCSNYVGLWRLGLKLKVGGPDKDFLRKLLCEQTLSATRKVVLHGT	54	9
GYPQLSAVIECADAAHGLGAHIIADGGCTCPGDVAKAFGGGADFVMLGGMFAGHEEGGGKKVKKNGSQFIEFYGS	75	0
DGVRGMHLLEKDRMSSSEFRRSACDASLLFAQHVCACPCVFSNYACDLERVLRARRCVVLCCVVCVL	67	4
VYQYLEENPLRNALGPAAAVGFTAWDYDRLRKQGYTHPEAIAKAILMGGGTALGGILGGSGGAAIGGPLGGLAGGFAGGVAGESGASWLYDKLTGRVSGTVKDKDGND	108	0
DSVLITSHCNGRAYTKNTLKNPPKNMYFGGVSCSGKPGGIPLPQGACHGLCTRSLKPRRLGGISQAQETSEPEPEPS	77	6
VGKCKDYDEFSGQAQHTNFGLKKFHEKLEGWEEWCGGGSRSSSSSCCCCSSR	52	2
ILMVIMTFIVTLLGSLLGGFQGMIIAVLFAGTMNIFAWYKSDSLVLRIYKAKLAPKQSELSKIVRSLSRKAKMPIPKVF	79	9
NNILKGHTQGKGGCSDSCCVTGLMLACGKQLHGGSIRTVTQFESWPDPIIELQVFKANVCGLRRAKSKFSRSGRHRRNSR	80	13
DVYKRQHKSLSVVSVTRTKTDHRTTGFGTRCCGDGVSFTCCLCDSTEDLLVICFCESVTDLCRDLTTQGVMRKNFIEVVDKCSCLLYTS	89	2
VEKDLTADFYKCRKDGTLRSSYSYECKECAKKRVLGNYHNASLGTCTICETVDVKLVKGMCKSCNKILKISDHNIDILEKIVL	83	6
CYNWAYSKEIGKRVPVLLPRKYWGRLVGKTVAVECIEDDKGVSYRYVPKKIKRA	54	8
IGSPTSFVKLENLSNHLGGAQIWAKVVSEANGGAHKIYNATVHALICKAMGKKYIVGDTGAGYAGKMLSMAAKKFG	76	9
CVSREKAKKILKKVKKIYGETETAL	25	5
KLCWLGRRTVWVRQASGHRLMMKKDSHSAAEGFVALVFCAQTKVHILIAYCQRIIKAAKRFENIPSSQHAGCGHRTECPGDKV	83	14
KGSLLFLPGCQSSIHCLKKCILCPALWQEGLPWGKCQSMEWHQVRMRPRGGEDKKEQKMSKCKTCKQSGGEFAKVCK	77	11
GIRDLVRSRGLGDVYKRQLIDNAINSAFWNGGQNCSANMRQIVHKKVKDEFLDKVIKKVKKLKVGDPLDLKSNMGCLLYTSDAADD	86	6
ALGLGKLMFDGKGSMWSGTNWMPGSQSGVVNNIGGGVTHFGPGGTPLSPAISGYNGQGINGVGWGTGVSEK	71	2
GRFTRHKMILTQCAVCATDLGLTRGKKCGRCSTRYCGPECQVQHWKEGGHDKLCKPIKKAGGAEQYNADQRYSKAVVVAAEACAEDTKGQTCFICTQALHWKTKEGLVRGCSCRGTAGVAHVSCLVEQAKILVAEAEEN	139	12
AEGISAKLVLKDLAQSCKAPLGEGFLSSVGYLLWMAAAAIALFAASTRQIQGSGLNRQFAFCGGGFSLWLCLDD	74	0
FPKQVNVGIAEILDSENIRLKVFERGAGLTAACGTGACVAVYAAYKKGLTSNKKINVLMAAGKMIIELQ	69	4
NLGIATLCFQGGGNAGAAGTWVPYGDAGIATSKSVGVGTVGMGVTSLQGGVKGANSGIGNSFRGLYIGNGMMVVD	75	1
SRGLGDVYKRQVLFGPGRARSGLFGPVKPCSGMFGHVWACSGLFGPLRACSGLFRFVRLCSGLVGPGRAWSGLIGRVRACSGPVSYTHLTLPTT	94	13
NIACEVARNPKCWECEVFKYCGGDCHQLGWQGDVCGAPKSLMKQLAQMKSEAIW	54	1
WFKSNVKGGKEIFNALTKAVASAEKKASSAYKKDL	35	5
FNALGKSIKLAGNNLKTSFIGMGRIFGVMFGGKTAAGAKLLFKAIKAGIASTGIGLLVVALGSIITYLAKTKKGAEIISV	80	10
WLTSAVIKARGTSDRLTALLQRVVLPVGKGCRGIAAEMAAAAFLAEMGGLQQQNRGLQPLAAFP	64	4
ANAIEDITGQPFAGPPPTPPSMVKQPKFDWMGFAGDALGHIGGFNKAKSAMSALKGKSGGSSGGGGVSGSTGGATYW	77	3
AYGLPAAECKTGSKLAQVPGSVCSGCYALKGCYVFPVVQAAQYRRLASIRNPLWVGAMALLINSKKSKEFRWHDS	75	8
VMCFAYTNEIPKSVDELEKLSTDAFLQSAMRDQKGGQIAIAYTVWSKKKGGGKLIVKEVFKKIKKSNHLNR	71	8
RLHLQIIFWGREFCTARGCDGRVCSMCTELYPNRRKAVIWRKP	43	7
RRQRQMCIRDSWYGDCLALYGEGLGLRVARKHIAGFIESLFGVGGGKAHRGEICRLEDPAQVMQRMQNLY	70	6
PPLLINCKLGSATHIQQPVAVRKSRGKLKKPLLVHCYKNFFKVTSMLNPPGFDSSACCIYVKVTCYNTSK	70	12
SAFSEGYGEAIAKSTAKFGKGALDTAKKATGAVNKAINAATGRKGMKEAVMNALMADGLVNNPVSAEIMVEHMSDEW	77	1
FAIIREVTDLYCAKLWAREATHGLNVSCLALETKPPIFIGYEKAKAKFIKEGKTEYLGSLKSVAGGGVVTSERFNCKCDICGADCTAFHKYYDCPFLRQISNPFSKKWLDITRHL	115	8
RGLGDVYKRQALGFYMVVGAICDRKVRATCARPQMRALLFKAGWYLPIKGGYAILRAFRVGTSAFFVVYPCVCLLYTSDAADD	83	7
LTIGHLLSCVRKVTKSDRSMREGKWEKKLFKGSELSGKNLGLVGFGRIAQGVGAIAQSLGMTVHAYD	67	8
CCLLHSTEKMATDNAEKNINATFIEADAEAVNSLVTSCSRQVGEFLGCRLVFLLCCGLALCLPSLLRVLDLSC	73	-2
RIEQGCEGFFGSCLLQLLLGVLFEGGRFKKRAGLLDAIGKQRQRWAQQLAELLQPGLAAATGIKACLLPQRRQPAVEFGRTEFM	84	5
LKGLTVPFQNFIDSMIGLVAKGLRPLADIVKSLSEKFNNLGEETKTAIASIALLGGAVGGGAVAYKGGKAIIGGAKSLL	79	4
RDHRGGGRQSARETACRVAAGAVAKTVLKKIIGKKFNIVGAVTQLGILGCDKSKWNEKEINRNPFFC	67	10
DVYKRQGRIECVACDRLTKKSFNQGYCFPCFRKLAACDSCIVSPEKCHLAEGTCREPDWAESHCQVPHIVYLANTSSVKVGITPVSYTH	89	6
GGPWIGVSGLLLCLALIGANPLQEPGQRVRPVPSDAGIVSSQEALASAAGASILAKGGNAIDAAVATAYA	70	-1
HEGNRPFKCSICDKGFNHITTLNNHKSIVHEGKKSVNHVCLICDLKCPCKSALNRHMTSVHEGKKPHTCSTCNKSFSVK	79	16
HYRYALNVHFAHFAVFVCMCQAEQLKSECASLCFLQVSGRLNKKRECCSHRCAGGVGKVWTTKPLIM	67	10
SDVYKRQAYAMCGLALLEGRPHFAAAVATACCCHLRTCEFLSMRWGHFAFTADDGTLALPLTKTRQRRGAQDLVRTKCPI	80	8
YCWGNSYENQTGTGTGSYPSVPKRIHKPAGAANWDTTFSSISAGNDHTCAVQGSSKVLRCWGSTLYGALGNGSSNPQDQYPVKVSGGYAWKSVATGYRHTCGIDTSDYMRCWGQNSWGQVG	121	6
RRQRQMCIRDSLWRAVMDMCHHSVRCSSLFRAASLFAICNICLPSLFVCVRCAQFVRSAAVTNRPPGFCAVSYTHLRAHE	80	12
AAPMSNKSRVFSAASALGVVGCGALELPPPACGTKYGCRPSGAEKLIGGELVFSLKWLAVTANCLLLRAALWLPKS	76	5
AVNCHGCRKSVPPPCQGVVRGRIRYIKICTSTPGLPAEIGPIKGFPRFAWRVFGAQKKNPAVYDCGVPVLRCQAAVQA	78	11
GQALLSRLKSVAGPARCVVGQRGTCKFDVRFDDGSWKTTVFPTVWLLAQVQQIQRTVEALCRSGACLLYTSDAAD	75	3
NTNCVVCQRIRSKERAAIKKKFKDIKPPEFGESCECCGKPVTRNWQLDHCHDTGEFRGWLCKQCNTGLGNLGDTLQSLKLAV	82	7
PRRAKVLDALGFKDLCALSLVCRHFEYSVSRVTQRWSSLYRERWGDPGMLGAAAMELAGGWQGLYKAKHLAEKASAPWVEPCD	83	5
ENISKSDLIKKGHKVLGNEIFKTWSCYLSGKMQCGKCESCNNRKIAFAKAKIEDKTKYLK	60	9
NGLAQSILESEAKQLKKVAKQVDKDIVKASNLIAKHDGKIVVCGLGKSGLIAQKIVATLCSTGTKSVFMHASDALHGDLGIYN	83	7
GNMISEGKRLYKKFGKCATIKVPCTPAGLMACRELTKEGIRVNVTLIFSVAQSILAAKSGASYVSPFVGRVDDNSFGGLC	80	6
GSLRDKLEEVIKSGLSSLADSIMTGASNSFEALNKVIDIHSSLIDPVKGLFDGILCAATKIFKSMTNVVTDLLVGAMN	78	-1
GLGDVYKRQAQWGACGQRLAMGLCGSVCIQMLQETQWPTGRQTRMCVLPAVLGFRQWSCR	60	5
RRKGQTYQTNINISFDEAAKGVETVIPLRKEVSCSACRGTGADKGEAFHRCNICNGSGQTASNQGFFSFAQTCSACKGQGNVIDKACKTCRSSGSVVENESIKVKVPAGVDNGTVIR	117	7
RLKKVVFRLISCRYRNNQRVDCKKLSSADAVCLQIFSICRGMSLAVVKSSWSARACQVCGFSDAVSTFDDLPRHR	75	10
LDEIPLLGLGTAAKFLGAKALGDLIWKGGKKVVGAGANAAKHVAGKAVGEVGKTVKKAWDGGDREISGVKGKDEKGLPSSN	81	6
GVFATALLAGNVAAPMAELRDKLAAKPLLASRPEGKTQARVIDLLGALKRGMSGSGGICSKAQLRALWIKSPKFLYPELKA	81	8
FNFPVLLMCWTVAASLACGNGCVIKPAPATTLSTLEFMRLFSSLPENLVACLPGGGELGQRLIESTKTHAVAFTGSVAAGRAV	83	2
GRIGILAGVLAVACYRGWATGWRSLRSFNAVQIALQLESRCGGFNSLFVSAVQLRNQQQRSNASSDLCHHTCRLAEAAASDLK	83	7
YILGHGVATASKGITVYYYNEKFGALVCKGVSDLAGSATGPTVYSKSGWHHVVFTWDGTSNTNAFKVYV	69	5
STAKYKLTGIVIDKEGAGNAWPHISDWIKSLNLKVIWGGGISSCGQSPTSKIPFLGCLGETYTLCDSTWSKLVNKC	76	4
RNLKGMLSARYAWDGLADCYCCGLACCALRVRFAAPKALHCKPTATLLPHSSILLREMTAGPDMTAKLLFYCKEYGKMRRECK	83	10
ASDVYKRQYWEFVKHLHNLCAHALRKKGAKKEGNTALGNKILCVVYASFFSTQSGEGLKQTDTRRDAKRALNSAWLHVALSLIHISEPT	89	12
DLVRSRGLGDVYKRQLYCVGDSCFPGQGLNAVAFSGYACSHRIGADLGLNSWKLPA	56	3
VVLTWILVAVGGYLLGSIPFGLVLARLAGYGDIRKIGSGNIGATNVLRTGNKPLAAAVLVLDAGKGAIAAAIA	73	4
FLHWAGSKYSGAAPAYHATVQGDGSVVQTRDFDTFGGGHTYLRNDTGIGISLAAMAGATDSNFGAYPVKAEQYTGMANLVAKIAKSWGWGPSQINIQNV	99	3
SHTFKAGKKIVSINLQNIKIGFTICYDLRFPNLFRKLAKKGSKIILMPAAFTVPSGKAHWEVMVRSRAIENSLFVIATNMCGT	83	12
DLVRSRGLGDVYKRQSCICTYICGISAGGSREIDWTVVFENRAETGSGSLLRSLSCGAGW	60	1
TLHTVEGTPDGSLGKDGDYAINRVEWRIHGPKAGGRWPQGVDMLAKGKSKGLGGKGSGGNGIITGGGSQGGGPGGDVFTNTVIAS	85	4
SRGLGDVYKRQGKGTIGGGRNNRVSGSGTCGTIAGGLLNEVCENAGTVGGGHFNIVKGDCATIAGGNCLSATAVSYTHLTLPT	83	5
ELRERLKVVEKWVIGAAAVLAAATTVIGFATNISKAYL	38	2
CLEWPGKKTTGKSKAALKSPVMLVGKAVTFDTGGYTVKSKDGMVGMKYDKCGGMAVIGAMHAVASLKLKQHVVGLIPTAEN	81	9
EGGITLLPNIVVAFFIAIAFGIFAKVIGNVAGKIMRRTFESRQIASLLTSIIKSIVLIAGIFIALDFVG	69	3
ASWTPYNPAGGDKAKSPEVSMSGDGKTWWYGWEKPGNKAKYFSRNTKNGGSSWSKAKEISQPTKSVARLDVQVSSNASYIGYA	83	6
IVLKRCDDGNSLCGNSCGELIMRLMDMYPRPQDCEVSKWGPWGRCSVMCGGGEKWRSRKIVYPPMRGGLPCPSLTEKIGCNF	82	4
LIFEGSLGYFGIGSCDGPTVRINGRVGWSCAENLMAGKVVIEKNAGSCFGAAIRGGDLICKGSVGARTGI	70	2
DIAKHLLVAIKKIAEKLKGISLPGGGGFGMGGIIKSLIGAGLVGILLQQLGVPVKEMVSDALAPYMPALKTLLIAAPL	78	5
DVIPHILSVDKQKRSKNSKKFIFPKNCPSCGSETIKEFNKVTKKVDAVRRCSSEGYYCDKISIEKLKHFVSK	72	11
EYASGGIFAAIVIAKNHRHRVGQPGDGFGEAQIAITEITHKQHRVGSEVFQQGSIGIKPVTVQIPCDGKPKPETRGCQGQCLGCGPSCRRWSR	93	9
VYLNRCNTPVQASGHPKVFVNKIAKSTIGHVTAPYLEIVPCPKCCKTHVAPVITGSPKVFVGALAGEA	68	8
GGNGGFRRGPTPPDIDEVVRKIQKTLNKFLGGGKGGTKPILFGLLILVVLWGLSGLYRVLPDEQGVVL	68	4
GLGDVYKRQKRTRREPPAGPPVGGIVFGGWMVSLRGHDVVFCGTSPLPTPLIRSHTPYGGAVAPNLC	67	7
AVDKVMSDLLKIVKKHNIWLCLISHLRKAPGGGASFEEGKLASIDDIKGSGSIKQISFDIVAFARNLVACLLYTSDAADD	80	2
SRGLGDVYKRQILWQDWQYCISVRSRLIDSDKSKLACLGWRSRCKTSRIAVRRPIPGRCAISSTACCKSLDAYSIVV	77	10
QILKTFVREICGCQTKWRPKNIVDKLVADIKKQVGKEKVLLGISGGVDSSVVAALLSKAIGSQLECIF	68	5
QIFSKLKKNEIVKSIRGTQGGYVLNKNPNEIKLTNIFHAVDEKVKTVQCKKESKKGCNGKATKCITHNLWDELE	74	9
KDDWSFRRSKWFEAVKKECKNVKENVGVLDMTAFAKCRIKGPKAEEFLDYLVANKLPKKIGRVNLCHALNTKGGVH	76	10
GAMFICSTNVVGIYVHCAFSVRACSRAGAAQILKVCRLQSGLWPRGTAVWGLPVLVQRTLKAVSYTHLTLP	71	9
SHVRGDAREFGAAVKLQVGLVLVVVCVIVIAASACWEMRWPCQKGCQVEDALGLLGCFRRSLERLSHLGRRL	72	6
GLVGSEMCIRDSSPKANMRKAIRIFAKTPIALAAFFRCRKGKKIISPKKNLSFSENFFHMCFGKIPTKDIVKAF	74	13
RRQRQMCIRDRYQGYGQQAYPPPPPYGPGGYPSADLGYGAPVAQGTNQLAIASLVASIVGVCCGIGSIVGIVLGIVAL	78	3
VSVVCISCLKKGKHTKKKKLSIDLDKGIYHCWVCESKGRNVGSFAYKHVTQKKAAQELSKCFKTEKEENKVIDE	74	11
AIMDMQKEESKINMKNAKAGAAAAGGAIKAFFKMVWSAIKTIFNSIWLLTVAILGKVLGCSWGEGLSLIHI	71	5
EYSIGDIKSACKSKDMQLWVKVGKQAKGAFVTKIAKYPQKNILCVILLGGNEFKEWRDEADALLNAFGK	69	4
EYSIGDIKSACKSKDMQLWVKIGKEAEGAFVTKISKYPQKNILCVLLLGGKGFMKWRDEADALLNAFGKQHNCEYVELFGRKGWGKVLKDINY	93	6
VVVVIEAVLIIISSSTSSGSVGHSHNRSRNCTWLYERKVVYYRKPNRLRTCYMEDVSFKCCPRLLSACGSPRACSHAGRAVCP	83	11
NVLYMSGRSGYGRSKIVGKLIHLPANMMIAGLAPKVGKSGASIRLYWQRVAECCVGCKDDPIRITKRGIAPGDAVTGNWSNIAGGGTIINAS	92	9
RHTKSLPSISHNTACLKIPTGWAGGILGKHMECSRGSAAGSSRSGISISSSNSNNDKLVSY	61	8
RKVDLTLPLPYTNQLRNSLAEICGSQKATASVVASLTFTAPGCVKERCAMKLGVRKSVDLKWLVKFLIVLVGKAPEKLWSLAKHVWCFLTYPEGVLMTE	99	8
GLASIIGGSVTKFDELAARDAARPIPIGFLAPRGKDGKAVGGNTKDILCNKANCGGMEMAGDMVAELFRKVLHCMLAISLQN	82	3
GFGSMICLCCFVFFLVFRLCGHLLLCAIKKYKLGIKNGSRSKQMLAECLGISKTTPVRHKFRNLKQMAP	69	13
QAGMPEDVIISSDIGNNCAIGNAYPTFEKPRKYLAPGLFGPCGYGFPSILGAKIGCPDTPVIGFAGDGAFGISMNEMSSCARE	83	-3
DITLAITATANAVAVAEHVMFMLLNISKRKNMYDQTVRTGNFSNRNKLPKTIELWKKNILIAGFGRIGQCLIKRCKGCLLYTSPSPR	87	11
LGDVYKRQVLHSATKYLGGHSDICAGVVLGSKKRIKKIHNLAKNLGGSLSEMTVWLLERSIKTLFLRVQAQNENALKIAEFLDLSLIHI	89	10
RDLHSTSRRQRQMCIRDSKLKTCETCSGQGVIQEVKRSLLGQVMSTRTCPTCNGQGQIPEKKCSKCNGHKRHAKDVEVTVKVPAGIYNGCLLYTSDAADD	100	10
SCVGCGECVQACPTGALMPAESVGLKKADEVVPSVCPYCGVGCLLNYHVKDGKLLRVEGRQGPANQSRLCVKGRYGFDYVH	81	4
AYITGAWYGTYGIWAGGFRGAGGGDGTTNLIQYVTIANTGNAASGGSLTQARQYLVGCSNGTRGVYMGGVAGNGVT	76	2
FGTVLLCVSIADRSGPGCASAEVRGKPVRTVGECPGHDHGCRWWAEKLKGQIAGSRPAEIGVFEYAVGGGQH	72	4
SSVAYKSFGNLLASYGFVERSLGESLLRMASYKGLGASLGLACFVKRFLALCGPRTRLVLCLGEDIQVLDMAAIHFICSLPFR	83	5
IPSGYLAGRWLKGIDLREFGSGSTGATNVLRNVGKGPALVVFLIDVGKGALAVLLAKSVGLSDWLQVLAG	70	3
GLVGSEMCIRDSVPDVCWYGGFLGQAWGGCGKVVEVQAAARAALIAQCVAGHCQLYDSDVALAARAWRTQQPKGRPRFMAVSYTHLTLPT	90	4
RTAIALKQAGQEVLRILDARETGGGALMAEARRLGIRIDCGRAIGKVLGGKRVKKVQICAYAGAGGALEEVACDAVAMSGGWS	83	5
HKGAVGFPCSTCRHPTCRHSPAKRGIGVPCPSCGTGELVLDPVAQPAIWRIDCPTCDFLLRLPDTVHSTKVLVNETCDECEARILEITYKKSANDGKKITTCVLCDEAFLT	111	4
GEYFYAICGDATGHGVISGIMVSVTKAGLNGLPMGPPSKILGQLNRIVKRVNFGRLRMSLSVAKFDKN	68	7
SPPLLDNLPNGCKFAGRCDSAKSKCKENNISLKNAKKRTVRCLYPLSIS	49	7
GSDSAILNFACASRHGGGYLKGSHAQEEDLCRLMPQLYYSLLQHTYPLNSSAGECLVSPAIMNIRCPRTWLLRAAQGPFWVLSSAMPNSTQQRAYGPCGSDAWVETVRVRIRGVLFAAKKMGLTKLVLGAWGCGAFGNDPTLVAHY	146	9
VIHSGLLYTCNCKNPNSMILPGYLFSLTSCLLLVEFQSKAGIVGAVENFLRFLKNEGCHVMGCKNPGCNASKLCLQNPATVAKILKHAAAHREDILERAKTALFG	105	9
DWFCSTYRDHVHALSAGVPAREVMSELFGKETGCSKGRGGSMHLFSKEHHLLGGYAFIGEGIPVALGAAFTSRYK	75	6
VKKCTTAGTTCGSCVGTVKAIIEDHFAKSGKEVSRALCEHFALSRSELFEVVAIHGYRTFDQIVEAHGTGRGCDICKPAVASILASQL	88	5
IWTFTIASITATWALLLMTLLLGGPQQTALATATSKDDGGGKCVLDKCGMIVEESENTKKKTKCSCMRTCHITKNCCDSPKQI	83	4
PLIGSTATFAACGVVTLLCLPFLRGGEPGHPGVTIAAAGFVAFAGIAGAPACQFESGLSCLHVVRHGPEVRLVSDGTVQ	79	2
GETPKDAYKRVAAAVARRLNKTEMADKFFDYIWKGWLCLASPVLSNTGTDRGLPISCFGIDVADSIYDIGKKNLEMML	78	1
LFLLWSPALNLLSRSEHKQWQRCIAEQGQGLKGFVPGHLERQCGAEPPRFFWQADQS	57	3
PGDGKTVEKRIRLTRAVNQFADPLFGQIGYRFVFLCCQANINGADWSDQVILCRSGLVAVATFVGCWTSLVQIVGRRCESRLAG	84	4
VGIVFSSKLHRAKVGLVCSLSHKIGVVFNSKFHRAKGGVGCNVSIQKVGAVLNSKFHRAKAGVVCDVSSDCLLYTSDAAD	80	11
AVGGGGGYSNVRSVAGGYGGGAQGITTFYSDTTYYLQVGEGGVNAGRGGVPGGGQGGGGHGRGGGGGGYTGLFYNNVSHNTAM	83	3
IVALYGYITGLRKDISQIKNNHLKHIHEDVEKLGGKIDKIYWVLLAAAGSAVLFALGILFK	61	6
RGLGDVYKRQLQHCELKLATLTIISKLLCKLTKSANALFAVLMIYLVSITVNAKPTIIIYQMALGK	66	8
TVKPYMGWDLLTCLNPKNFNNAQEEIEVEGGAKKTAIKSALKKFLKSQSTSKVILDALVDQFA	63	2
EVVSVVLDKRPSGTRRFKFPKACPVCGSGVTSDEGGVIQRCEGGLICSAQLKESIKHFSSRLAMDIE	67	3
LSSLKRHFVSYLLYVLLNHSQKIKGNEIGKKYSDEGKQNFINNYPHI	47	7
PPTVGCCWYSSLPLVQHLLGVFKFLIEALPKACIPALATGCLGAVVLEQDAAWAATGDLIAAAFNQVA	68	-1
LVAAECGGIAGTSFGNGATGVILNSYHIGSHTVSDAGGICGTFAGRNSGRVYVWNCYHSEGNTFGTFVTPST	72	2
SIKEGGYSELLKTSVRNLIKLPKVLAPKDVAPFSDAGLTAYRVVKKATRHLLPGQSCTIIGAGGLGHIAI	70	8
LKAVKALCKKYKKMFLLDACRFAENAWFVSQREDSYKGKNVRDIAKEAFRLADGCSISLKKDGFGNIGGLLALNDDQLSLIHISEPTR	88	6
AQKAAKGASSKGSGILKSIRDGLGFGGATAAAGYATRKALQAAGALASPVKRGLEKAWKGGENDLDGESAPGDHRGFNKVN	81	7
RRQRQMCIRDRFQDAVLLPLHRAVPLTVGVSLYGHRLLLRGRNGPGQPKQSPRFLQGIHCTALGLG	66	12
RRQRQMCIRDRYRQKGHRPFGKEFVYAAIGSCSADYLAQVGLGRPTRGLVAFKALCLSIRLLSLIHISEP	70	11
DPKLLCFDLCWYSDQHGIASQFSGAHCRVTRSAAKGDKALGSPLKKAINIYLNIIKVIMTAFLSFISYKGFG	72	7
LGHNRKKTTLFVLIVLCLLRSVSPPTASGLTGGMSFQAKVLKDLKSFVLSKGIKVYAWTVSYTHLTLPT	69	10
VFNLLRQFLRVSGLQKIGKWLEQSRVSSVAKIAFFIAAAVLSVYHSSSVCPPSSLEAVKLASDVCTAFVYVFAGLPAAMALLL	83	5
AGGHPEQGFPAVQVAGTNGKGSICTALGAILQAAGLKAGLYRSPHLVSWCERIAIGDQWIAADKLRSLL	69	4
SRLFDLDHETKEILKSSAPRLFLLFFLAAMNVEASGSCASHEVVVDACAVGWVCCSTPCC	60	-1
WLEMSTTDEDEVKRLGKKVISKKAIPLDGPVSGGCHRAATGNIAIFVGGERKAFEKILPALTVMGRKVLHTGKLGSASVLKVITNYLASVHLVALG	96	9
GLVGSEMCIRDRISCCPRVFRCLGKFEFLFKLWCLKLEDRFFYNCRPTSLTIFETFKDILLMKNRIQMLSLIHI	74	6
ISVVLGQVYVASSYRELASALSKLLWSITWILNKAEKKLLKFQTKAQECVSREKAVKLIKKSDKWHNRLLAG	72	10
AMSNFNSSKCDLETVFSSLAAKNLKNFDLFSGVRRQTQAFCPGLTCQCDKCSKISVLLRTSSYKLHVTVYCGLVLSYE	78	5
VSVLTFCLNFLIRCFTTNSRCMNRGGGGTLVHPSNGIMKLSLVRKRRMDKYYSSIVVLC	59	9
GLIEELVVQNYAYSVRGFAKDLDQPALRKARSWGISSQIGVLAGFGKRTTSMAVLEQKVRLARQRGHGVIFFYWEGLWGKHVA	83	8
SRGLGDVYKRQALTMLLHELYACTGNALAKQVCPRRQALAGGEDGNGCELWRKLCWEQEGGSTVCRLHGVRG	72	5
TFICWQHGAKYVGDFLNGKKHGTGTYNFPDGSNYIGNWKDGYRHGNGVYTFKNGKKKAGIFLSLIHISE	69	9
ATKYKDANRPPGWYTVKVGGKDVARYWPGGKNYQGAGKDKGTGWKVNGPNPNAPIGMGTANDPRAQQIRQGEWDARNQGLTQG	83	7
GGFGFLYNWAGKGFKFGSGVLYPQFELLTDPSPLNISFCDLQLDVNGAGPSIGSKSLIFRGIDDLGTQLDGGKIFTRDSNIN	82	-2
HLLPATPCVVHKAPIGVGIPKVLIGGRPGGALGMKIASCTAVATGYPKVICGL	53	7
GIGSGGYGGGTNASYPFNGGPGGTGQTALQVNASANNVVVFLRSTAKIFAGGGGGGGGGKGGTGGKGGNGRYTYQCGTQCMH	82	6
KNQKKIESVTKFLSNNAPKLFAAYVLFGTLFGRSVRKLASFLIKGSLRLAGAGALLLKRLGLKGAGRLARTFLGPKGKLISFG	83	16
NGGEWYGYLQRNGEKLLNLKGGKWKGCFHVPRALLILSQISKRLNI	46	7
VLACWLCSVVRAAMRSRYCVCVQICGKQVTAQVIAIRSPTLLLSQKCILHSRRLPTPDPANPDPTNCSYTCLLYTSDAAD	80	5
WLGVGFSIWRKCGARTRGLLGPCNRAGEGFLPGDLDYPKLAAAQQELYSQLRVVEQRPGPSPGGLWKVSVAVP	73	4
SEMCIRDRAIRCVVLTGAGKGFCAGGDVKGMASSGDGTVGDNTIDAAIHRQRVHQRATAGKLFKMPKPTIAALPGAAAGAGLSLSLIHI	89	8
KVIGILKKIPGFENILQVLKKKGINSLGDAAGIVKKAGAKALPVIGGIFNLLFAYDRLAGGDTFGALLE	69	5
RGLGDVYKRQLVVCRSGSIHQSSGLGLLAVWVVLGFFDAGLGTGVTLAILALALARRERPK	61	6
YDVVVKLDEAVIGGREGCGKGWRMLMQSLAAGRGISLPASATAGVKQAARVSGAHALIRKQFGLSIG	67	6
GESVLAHGQHARKGVFFMKGSLLGAKKAGIQDCAHYLAKLRSLNPKSKKHLQALITKEFDDVPKSFSRLPWNEQG	75	11
VCVCVCVCVCISVCVSPIKRVRVPLASNPRFGSDFLVLDSMVFRCTMCDAVSVQAMFIYSGECVHVPLASNPRF	74	3
ALWPVWVLNWVRKLKKKLISGFYKLGVKERVKILNEMGIISCEERYTLERQNQILSLNEADKMVENV	67	4
ILSHTLYPLKNCHNFLQMLSVKIAQLKNRLKNIGLCLYKFRFEKCLLETAQHGVGLSFRGIFDDYKS	67	9
SVYLTPYKLGDYVDIKVNAAVHKVRRIWPCFAALRVRRAVVARVGDGYGCSTRGVSCCALVGCVGGACRIQPSKSNRTPQ	80	11
KVHVQMLLWAVKQGKIGEVFGQLFRIAGAATKTAFGLVPHGNTGGANVSPFKAMPIKPNLNTIIKKA	67	10
AKEDSEGSSDKLCEKCGCWNCICNAGRGVITQEFPPPPEPVGSRCQRPMNVLGTPRNALNLTRSYAGASGIR	72	2
KIVKGAADVAGKVIKPVVSQVGKTAKKAWDGGDKEVGAVKGQDEKGLPQSKN	52	5
ERQVRLVAGLIVAVSILASILVPALKWVAFAIGAGLTFAAVTNTCAMGMMLAKLPYNRGATCDLRTVVAQLVDAK	75	4
YTVDFSVVTGSPESFQFIAIGGGGSGANGDTGGNSGGDTSIKVGDGSIIHLVGKGGGGGGAASGQSGGNGGSKGGTQKLGSKS	83	1
RKALEGFAALIAKKSSVEISILRVELFLGVFIGAITFTGSVIAYGKLSGRVTSAATKLPGGHMLNAAAAV	70	6
TGESFECDDETSILKAMVTIGRKGIPSGCHGGGCGICKVKIAEGNYHCGVMSRAHVTVEEQRDGYALSCRVFPRSAISVEVIGLMRRNFLRSVDI	95	4
QAQPLVDQARHDLLEAQPHLVKPGGALYPEHRAEACWRDCFHFLRVCCYAVAVAQPKFTNPQGMAALGELYAALGVPVDGLLLALARL	88	3
SSAASDVYKRQPHIRGVRTAPAKNRFFDNPLGKRHRVGSPQRRDDVCMCVNIYACMHKCLYVVVNVCICMSCLLYTSPSPR	81	12
SQLKLLICRKRKDRSKNIFLVRKINHLKNKSVEKSMIEKNAEKVRKIVIAFVGGVCCVWQPCLANAVFACSTNAVFVLCSR	81	14
FKDKSGDFGLLHKHCSHRGASLEFGIVADRGIICCYHGWHYAVDGTLIRAGSEREDGPICKKVVHGAYP	69	7
THTKDGLPIIKKFLFNICRCKSTWSMKKFKSEKINELRKNLNYQQVLCGLSGGVDSSVTALLLNNCLLYTSPSPRDRTR	79	10
CKTDPKLVYCGLFEQGEKVRVIVYAGEDISKEKSAGEIVKSISQILGGAGGGSPKFAQGGGTDKSKKEDAIKNAKSMIIQ	80	3
NSGDCGSELGGAGGWLQRGDRCGRFGCFGCACGSTTALIMLTRSPSLSMAADTHGFVLQARGAPVSYTHLRAHET	75	4
PNKSGLGAPLGCLDSARYGIAWGAIGAAMDCYDTALRYSKERVQFGRPIGGFQLQQKKLAEMITEITKAQ	70	3
YCEAKRLYEKFGHVCTIKVPCTREGLAVCKSLSDQNIRVNVTLIFCAAQAVLAAKAGATYVSPFVGRLDDQSVAGLEVVRSIS	83	4
AAFELQKRISLQRCLSCFLTAGEFIVGLLAFVFVSLQGLSLRRFWRILYPVRRLSVCFGNQATLLLLIAFG	71	6
PKSEIINSFNHAAKCLRKIGLPAIIRPSFTLGGLGGGIAKTKKEFFKIVKQGIHESPKNQVLIEECLEGWKDFEM	75	6
WNHVPGTSVAPRSASSGATCVMSHEKGVKNVFGENPCNLMKAGELIWTFGARYGIASYVPEFASVEFDGGFWGCIARR	78	3
NNATGGHKLVRSAYAMLLAKLLVHSNRERSRHPSTTLLPLVLFIIGRATKLCAAQMSELFVASTSAATMCT	71	9
AAALEKKPPTAICRENLSEKAEAAIKHVELHGLGVCGRCKWEKGCSNCHAGKALQYWLNKEFGHLK	66	8
GWIVGWVWINSGAFRSRERLDGFGCRSPPMPRRTDLRRILLLGSGPIVIGQACEFDYSGTQACKALRAEGFEVVLVNSTPASI	83	3
TKDIDQFIQTVKNIAPTFGGINLEDIKAPEAFEIERRLVDELNIPVMHDDQHGTAIISGAALINALELAKKDIKKIKMVICGAGAAAISCAKMYVAL	97	0
VLAFGVKVKSGEVLLDGAGCFVVQACLKDAAGLALLLKRFTFVGFDGHAAAKIWRDSGEFVVLDTHVPCICSCI	74	2
TCRKVGVQCLKVLDGEIDSSNRPKASEFLRLYGQAIKRIWWMPWRQQAMKDVVACDKPRGAGKQALIRGFPNGAT	75	8
GLVGSEMCIRDSKVTGEAVKILKKIHKGIVGAYPNNGYFEKPHWKLINDISPSKYLEEAKNWISNGAQIIGGCCGCLLYTSDAAD	85	3
LVRSRGLGDVYKRQAPWRWLLALAPRCSKPQCSAIAAPLSLACSHAAGWRIFFECFESCPSLFSDGVVG	69	5
GSRLKLGQLHKSGSNMRCPALEVDLSMRLLTGVCSSLCCLVLLCAVECRDHNRSAEGHGAMLPSTVEHWCKNV	73	6
GAGIAAIGAGLAVFAGGGLAAALAEGAKGVLGAMKNWFSGDKPKKDDPLDALGPLRPFGVLATQMPDGF	69	0
FRNLLCAKSPVIKKDCEGLKDYYISSLKEIKKKLNSMDALN	41	4
KNNFGFLDAPVSGGQAGAENGALTVMIGGDQTEYDKASPIIDCYSKKMKLVGKAGSGQLAKMVNQICIAGLVQGL	75	1
EPKTIKDFFNTKKFPGKRAIYKSALTNLEIALAADGVKMGKGGELIYRKLEAEGGLDRAMNKIKKLCTDPNGGCVFWSAGAQPPELLVAGEVVMAT	96	4
RTFCKLFVDNYKSYVVLGVTFCLRIAFGGGYVRRLRARCCGARAVPALNRD	51	8
RWWQSVAKYPWVAVNTRLRFGQAKSAAPFQSAIIYLGKDVRRFVDTFGKYGFSYVATNLL	60	7
ISRCLMNRLGALHHVGGEALSVSQIFLDDVFGVQGRNAINRLKKFVLLLKWAFKAIAQPLFVQQVDHTDAAALG	74	6
CVPGSEGIGRLCARVFDPAKLLQVPPRGTCTLSGMRSLTSRFVAGLAALGLAMLVTACGSEAADAGHSGHP	71	4
YAGSIGCAAKVANRLFFNGGVAMTATDTVNNGAMGRLGFSFGFGGAPKKAKQAELAAIPTMNVGGNSLFELGNGQGITGEVAD	83	1
CIRDRIFFSIKSKFSATVPGLGLKIKE	27	4
LTLLALYVCPKGLSLEPVAAPIGRLFSSLKKKLVTKKKAAVRKRTSVAISRNV	53	11
LPVVETFHSLQGEGLHAGRSAFFIRLGGCTVGCSWCDTKHSWPQAAHPAVEVQALASEAAAAQQQGAAFVVIT	73	2
PKDNPKFEGKSDWLPEIYQIGIRNPQGLTLSPFDGKIYLSNHGARGGDWFGEAKKGENYGWKILGWGGTNYSGIPIGPKWKPGYTKAIHYCCLLYTSPSPRDRTRSR	107	9
LVDVFPSGAAGDVILDANGSVSYIKMTQKGDSYFGPAKAKILGGEGTGALGTPTVQTVTGLSLLSAGRQYATPPTLIFEGGGAGQGAHCLLYTSPSPRDRTR	102	2
RSGVRGGNGAIINATFDVPPNATIGVYVGAGGAGGNWHNSPTDGKDIPAINGYATGKGGRGGEGYSSGMGGSGGACSLITVN	82	2
VRPLLKAIRETGAIKALAHITGGGFVDNIPRVLPQGIGAVVDASAIAAPPVFGWLSKAGGVAEAEMLRTFNCGVGMVVVTA	81	3
KITVGATENSIIAACLAKGKTVLKNCAVEPEIKDLTNFLNSAGAKINWKGRTCIINGVSSLNSTNYSVMADRIEAGTFCVAATLAKGTLEINNLDPKII	99	3
NPEFGRPKLEAMLRHPVYRADFLARTSPEFRKWINSVPNVKTGNSWLGKYTRPNLFPPGRAGFVGQFGGWWLPGDDSH	78	7
TPEFGAQGVTEPLAWGSARNPWDTNRTPGGSSGGSAAAVAAGIVPCAGANDGGGSIRIPAACCGLVGLKPGRGLTPSGPLAGEAMHGSAVQGVV	94	1
PHTRTTTHHTHRVVVPVYGRAVGPVEHGGGVEAVGDDGQHLGQRGSLRVCMCVSVCLTVYVCLCLCVSVCVSLCVPLISYSF	82	7
SPAGSDVLGQLCAQWEAAAAEVNASTRLVITRIGIVLAPDGGALGKMLPIFRAGFGGPIGSGQQWMSWIART	72	1
SRRQRQMCIRDSLSALLYGLRHMPKFQKQIFICCNRREPGHSRGCCDCDGSEMLRNAFKKEVKQRQLGPLVRANKAGCLD	80	12
WGYDGFGQLGNGRAMGGGGTTGGYNTSIKSTTPQAVSGGHSFVSISTGNDFFSCGVATGGQTYCWGRNTRLGTGATDGLI	80	2
RGLGDVYKRQLPYTSTCASGHAHCAACIKSQSTSVRLPLAILDHCIRNGIGTLLVIIQPVGNAIGIIT	68	7
HQEHPKISSGLIYASRPGLPLLKAAWGEMVSKLLSRSGTKVYRDFGPGLFRDLLASRPNLALGLHVVPESLL	72	7
GDGNKKRAAVLTLLLRRSAFFVAYILGAICPNSAAHVSSDRNKLLAALAPKLCRALYALLDGTRQ	65	8
NLKVVRPGLGLHPKFFKKIIGKISKHNLEKGDALSWDNIDD	41	5
IVITCALSLVGWLGCSKKSETEGNGARIAYVTNGVDPFWDLCAAGVRIAEKEFGIGCEVHMPTKGVVDQKRIMEGLLAKGIEG	83	0
SAASDVYKRQLLKLAHSYAPNLLKIGVGGVDSKESFNSKLDKGASLVQIYTSFIYHGPKIIGKLLR	66	8
VWLAARGGGIGSYWGNLRSIGEKIGKVGKTSGIIPFIKVMDSLTLAISQGSLRRGSAACLSLIHISEPTR	70	7
VHQITSNLDRWVELGVNPGGARSAEFFSWGLEGSPSGQFERVQASIDAGRPIPLGLQGCGPGCCGPNGDQCSGNHVVL	78	-1
QEVGDLTKAFWNGDPSMPSRLVQAGFGNVMNSMLSGFGTPISSALGNFGGLTQKFIGMVGGAALSGDWYS	70	-1
FFLCLSRACLGKMIIFAVKWRKKAAFSYLYGLFEQAKRLAAAVRCAAADSSVGEGKKEL	59	7
VLISMSKGFTVKAKAPLKSGTPAGQEWDYDAIKERMRGKSIVFCMPGRGCSYVFLKNFVQLCFDLVQNQM	70	5
YPISMGWQWGGGWLATSGFSDFAGSTLVHACGGAAALAGVIVLGAREGRFTKSGETKSLVPFAASSIPLVT	71	2
IGVDGQYRVAAFVAAVVAGEAWLPGAANTVLAILAAMLAGAAWAGIAGVLRAKRGVSEVISTIMLN	66	1
TGCTLASSIACLVGHNKNLNESVQTAINYVQKGITLAPNFGSGNGPILHFDV	52	2
APLQILKDFRTVIFPTIGLGLVAGAAIVGIVAGTPKVCEGGPAHDGGCPEFVGRHLF	57	2
ECSRCTNARKKGKTIPGVTIHKKTYCENHDGQLGFACPVPRDGWVGFQNSLDLDHLDGNHYNNVPGNVKTFCKLCHGRKSLENGDCNSNKESSRVIG	97	9
GLMMSMVRLNVPSVFIYGGSILPGKYKGKDVTVVDDFEAVGKHSSGQMSAKELRKLELVACPTAGACGGQFTANTMACVSEAIGLA	86	2
ASAGIGVTCRVIPKSGGSAVAGILTRGYCGGGSGAASTVTCSPDYGSAGNVSGDVDILSFLIHYTGGTN	69	1
CVDWEKKADNFKSIGARVIKLRFSLILDKKSGLLNKTCLSFMLGIGIKFSTGTQQLPWIHIHDASKFILYALK	73	9
LGDVYKRQDDTFAGNKTSGSAGASDSSGNGKFYYSRISGAKALCSKSLGS	50	3
GSLEALRGLPALRVLCRNGAHLDKSLCFCMFKACEYNDISLRSLRPKTGQALGFCAIFDSGGSVDRLVNQEQRNSQRFQA	80	5
VAAEIDREILKDLRKGAAWQLRWDYNGWKRFSAGQAPYTQKDWNQTLITAINQISAQIHKSTLRGGANWIVCSSEVSAI	79	4
ARQRQAEPMCQPVLAAAGQCFNANAKGSRIVCVLHGLRSHEFTRHACQCGFGSFGPVGKLEVANSYVIWALI	72	7
KYLSMKNECKKCKVVHSDLAERCFSCGGSLKSSKTKSLVFGFPALVATTFLSLSVVILNLNSLVGG	66	7
AWMTWKCAVVDIPYGGAKGGICCDPKQMSLSELERLTRAYTQSMNDIFGPDKDIPAPDVGTGPDQMAWLMDEYSRARGVTINAVVTGKPIILGGSAGRIEATGRGVMVATLAALTKNKINPFNAKVA	127	2
NQSTEKIFKKCVHCGMCNATCPTYGILGDELDGPRGRIYLIQDMLENEKKPTEKVVKHIDRCLSCYSCMTTCPAGVN	77	3
KSGAGVAQAVGQHQPAAGSLQGCVGRCHAEAWGRRIAIMGACSRLHQPLGQWFVCTTRVLCNGKTS	66	9
DIVAWCWKAGGEPTATNTQSSGAMTANSVSVDGVLQSAYTPSGSPTIYPEKMSVGTKQGFSIVKFAGPGSAGFQSVPHGLTKK	83	3
YLVGGYSMPVHGITIANTPKKTAAICGCLCVGAAETMHVNKNNAAHISNILCFIK	55	6
RGLGDVYKRQLHLIQSSCSPQADLSSFAVRIQNQRQRISVLSKLRNSVSKGVVTVNEGLCQHLGYCLLYTSDAA	74	7
SWAKANGAADVWLMVSVSDGRDAHFRKASFDPQQCPTSCPRPCMRVCPADAIPSLPSTVGVDAARCYGCGRCLPACPLGLIVA	83	3
CPTLGYVKFVSGKIFVVFGVGYGALQDFRNDCCCSAITELKFFACSVKVFVADEVEYNSRF	61	0
KIIAARRWVPVLVGIMAGVFASYLALKGIKKIIKIDLLTAVYIGLAIGGVVWLLMRPIIRRQSEGLE	67	7
GICASLAGFAEFANFADSVGQNFCESCGVLATSAKFTKFTQCAKFAKCSSCKGLTTVGNYWFFIVFTRNLI	71	3
FGCKYVIPVMAKTGGGSIVNMCSIASVQGESYVAAYCAAKGAIEAYSRAVAVHCGLAKNGIRCNTIHP	68	6
RGLGDVYKRQSLGSSKRCKRCLEKEAWKCSTCGSWALLGQSGAGSGNLITILDRFQAHPGAILDAFWKRFGTMRTDADACLLYTSDAAD	89	5
GDVYKRQVIGYCACGCGNNTVSIGNCNVTKVCANGCFCAKTKVLSPAACITNACICCAGFAGASSSSCYGMVVLSLIHI	79	5
TRVYVLVSSICSCLRNLGDSQVRMGTLGTIYKETQMNKAIVIFGATGDLCRRKLIPSLFKLWKKGLLPENFLIVGAAR	78	8
LVGSEMCIRDRSACVSVSVCVCGCLSARVCMHLLASACIYLRLRVFARVCLRKPASACVCLRLPACCLLYTSDAA	75	7
RCCRVRLFVLRAAAASLLIAAPAAAMPGFDKLQISLEGQAQGWLQATCTYYGLGWLEPEQATGALKRLVLLIGKDL	76	3
FKKDKKEEGFLEKFVKKALGIGAVIAGGILLYKKFKEPIDKAFAKIGEMITAGIGSLWKFIKGPLWDLTKKAMDLILKGLKWALDKGL	88	9
PEGQSLTAPLSVFGITGLTAYFGLLDVGQAKEGDTVLVSGAAGSTGSIAAQIAKLKGCRVIGVAGGAEKCRWLTEEAKICLLYTSPSPRDRTRSRM	96	3
ILDFRELCGNSLPRFVCQKPVADARMRCHGWHLCGRRALAPLRQWLSAVQTDETNFGGGCSNTSSCMKSLLEIVKLMLLVFD	82	5
LVGSEMCIRDRSEVAIFLATFAAAGTAFLKRGANLLPSLDKKLPKPPPRCNGTLFQPLPQFEGPKTLCAVSYTHLTLPT	79	5
SLQRWFKYWSKKSFVIKGKSLTGGQAAIKSLKKEKVKHVFGLIGSATMEMFDALYHEKSIKFIGVRDERTGTHMADGYA	79	11
VYKSKTIDITYKKSLGKKGLTKALDKICKESSKAIDEGYSFIILSDRSIASDKLALSTLLACSTVHNY	68	6
KLQLNMLYIDVSFARRVGVSMRNWKDKGKNSFNFSCPICGDSKKNQRKARGYLFPKKNNLFYKCHNCGIGLSLKNFL	77	14
VTLIHTQGKGTAGYGNTLAVQGIGVTCRVIPKSGGSPVAGILTRGSCGGGIGAASTVTCTADGGTAGNVSGNVDILSF	78	3
KKQSRQTAQPPRCIRGCNVNLCHTYRGNYCALWAIALLLFSPAIAMCQVGQTPMQSSDGLANRAVQGIGNLNAGGAGRLYYGVNGADRGLGYRGSYMTLGGYFPALEDDYGGLWAADTRGHLSNYGGFFANIGAVRKQLLN	141	9
LVGSEMCIRDRVRCVQTTCLYGGSVGYVPWAHGMALGPGPLRGPSKDREESQVFSNKCCSYDFGVRGGQRSTNLLVWRECR	81	5
KHLIEHKIELSDKRTELLRGQHTSRPVLGKLICSCSQVGEGNLIEAVGNGCKNLEELCSKTGAGLGCGSCKPEINELLQKHQ	82	5
LASLLIAAHDGIAGAALADLPPPGGADAKFWEKWIRARANAFPFLWPNHREAIAQGFHETGKSAVVVLPTGAGKTTVSS	79	4
NKPGKNIFTDGKGWSKQSKFAVGGLMKNSEALTAITCSTVNSYNGLVPRVGGFEGGTVTWAPTNITYGHNN	71	5
LYAGQEAVAVGVCENLTEADYITSTHRGHGHCIAKGCDVIGMMKELYGKADGLCKGKGGSMHVADMDVGMLGANGIVGGGPPL	83	1
IHCASASANKLLSCCRCHKIRCLPCANLSDAVLMEAIDLVTANANEAKNIAPETVLALQDCLSTGAPDSMGICHSCSRVI	80	2
RGLGDVYKRQVLASVNIFGGFLVTYRMLSMFKKKTKKTKEKE	42	8
PVPVSVPAGVTFKTVKAGGFFSCAVGDDNTPYCWGHNTHGQLGDNTMAYQATPVAVMSYTGYAPAHKTICSGNDCDAIKTI	81	2
AGTTSLYLQLGADFIVSPIVNAEMAKACNRRKVAWMPGCGSVTEISYAEELGAEVVKIFPGAQVGGPAFVKGVKGPLPWASIM	83	1
QLAVKICKALGMHWCAIDWRKSAKGKYFFLEANPSPYFLKVENDTGLDITEKLVALLVKTSS	62	4
GLPLKAKVFIGPLYYQKLKHMSSDKLHARPRGKIVGLTRQPNEGRANGGGLRWGEMERDCGISYGASCVLNERMLISSDAYNAPVCKVCGLIGGIQRNQSGGRAF	105	11
SHSLRSLGRKHVRGFAIIAHVFAPHIWKLCVIERKEALMANKHRGSCLCGSVKYELLGEFRSFFLCHCTRCQKGTG	76	15
ANLNKKNSYFIDAPVSGGEAGAISGALSIMVGGDKKIYQKIKYVLMAVGKKITYIGDSGSGQVCKACNQILVAQT	75	5
GLGDVYKRQLRLLKFMKLYLSLEKFCLLGQKNNVQKQLKNLQTQVITFL	49	7
GLGDVYKRQIGILFSAACNAVYKSLCQSVGPLVGQLFPFYFDYRSCPTACDNRVEKKTSLIDKQKMRSRLL	71	6
KTAPICMKGPVAVTVISGRAPNSAHAAAATSPAELLPWYRKLLKTLKFERLDFPLNGIQSVEARSEKRRQQLMGLSFVAAALGVLALLTIRLSTCC	96	9
DAGRDTGACRDPECRCAVVITPVGLRGRVVARLKSTVGVKAGCENQVGIRHELKAAGDSVAKQYCACHIAAVKNVVPFVIQQTAMK	86	8
TFFAVAITLAVVNLVVVGFCLKYEHKHMSKFEQQVRKILDRKKKPGFFEKWVRRPSGSPKAKFFQAIVM	69	12
HLFRLSAIPLAQGVEHAMGRGAEAAGRQGRGFGQCVGQSELDTYPSCGTPHYLAITC	57	3
GCTKPSLGFSPYKTDSSSIQIISKKSASPCSKHGKHCKFGKNGCIKEIDPQEIYRAILCLLK	62	9
IRLARLKAQSAASARLGSPSLCIGADQVACLGDRLLRKPGTDKRAAEQLAAASGNLLKFWTGVCVASDSGALWSRLVA	78	6
LSYAIETGEACRSTRTERERRRCGFRYYGFCETVGCSGAGLLAGTCLASLLLCQSVSCCVRLCDAIDSTHSTRLKMDD	78	2
GGGQFQDLSRHPERVIVKRYTSAAAGAYQFLPKTWKGVAKELKLSSFEPRHQDQAALHLVERRGALKE	68	8
VYCGRGQGIVVVPFILSGAMGPVSTAASVAQAVAEAMMVCAYAQLVRKGAPFVLGNFLSSMSLKSGA	67	3
AYKLIIGGQGGLGGRTSGLVGFGGTGGKGDPTGDPDDIEKYAGDGGGLTGIFKTSVTQANALLIAGGGGGGAGGSSA	77	-1
WGRAYYLPLNETDITVRQKVPTLIHDPASPNTDWTQNFTSLSGKHGVCGVTNTGAGYCLGGPTATAVPGNHTWKMIAVGGGHK	83	6
LVGSEMCIRDSSNLSEYSKLLLKKFPKKFKKIFYVNSGSAASDLAIRIAKTHTKNKNIAILEQGYHGN	68	9
LTDYSDSSKTNGFVVGISGGIDSAITSTLCALSGKNTLCILMPIHQNEQEFNRSSDHAKWLTTKFSNVSVCK	72	2
SGFVANQEYTLVPNNTFQCVLVLEGAAGSGGNGAQGEANPYSNPAGRGGKVTGTVTFESGQTYKLLIGKLGKSAETGGAGGVG	83	0
QLSYFIRTQGCDIGCHWCDEPKSWDLHGGIKTKSDVLLKDLKKTNTNIVIFTGGEPLMHDLSDVCSVISSE	71	0
KKKCKEQIPEYFLKNGNKIYGDENIADGFNEFFSTIGSDLVSKIGNTGQSFQSHLGTPVKENFTFCK	67	2
VPRAPVSGTRGSNLGVRRQGGRIYDSENGVTCHWCRQKTLEDHVVCTSDDCSGGSKLPVSFCRMCLWNRHGENVF	75	6
DGRLAYDISNGLVAGVNLSYGPAFETRVSADLKYRFGADGYGAPSKKKAWNKPTIKGLSETVKSRDVRVHDASSPSCPPGVVMTGCPNKRGTTKCSSQAIENGCPRSWPGCNGDVEWTQITGKGKWQCASAV	132	8
EDISKKKTLFHLYLAKVLPKVKKES	25	5
STCGVEREIGDYRDIIGAKRKSCNIYRINDELECLHIPDNEVQAIAQKASQIFLQAYGGFRNTMKRGMRRCDTGSSKRRKSSI	83	7
RRLDALQPVVISFGKVEGGRAFNVIADQVRLLGTVRCLDLQQHAQLPAWIDETVQGICASGGGSAVVNYRC	71	2
LQLAAYAMAHDVIYGTCVDQGVILMCSKDGFFQKFTSNGGEFTRFKHKFLSKIDQFYQKKK	61	6
HSELSLEGPLFFIWPSLNKTYFQHNEWVHRSRSAPAPLPLPLPPLPLPLPTGRLTFLDPCKISFEGGEGAANTSKCKLDNTFCCICIPICGWMDGPRCPGS	101	3
GCARFIKRLKKNSKTLTDLIALFQNLSLQSLTIVTAKSVGGWIGELEKIFAKISIVPEIVEEIFPTNDLCLV	72	2
LEMTLVLADGSLHGRADPAFAAHEEPICMWAEAVWCSWLPWLALRKIAERAVRDLAGRASPWAKVKGPGAAFVASAQRL	79	3
LGILAPHKIGRMCTTYLERFVPSFVSSSLDRKIQTDPSLAWARKFLRLFAEWLAATACLRVHKHWDWYCKHMQDALI	77	9
RSVVSCLLSAQSRDVNTAAATRALFALATTPQAMLELPEATIAAAIKPCGLYNMKAKNIRRLCHFLLEYLGGVVPQTRE	79	5
KCIQVPQQATHVFAEALHQLISKERETYIIGDFNLCCKKVDAQSRFGLSVGWKQSVRNATHISGSLIDHCYTNGSASKISQ	81	7
CLKVDAVSATIVTICGDCAGKRGREPLLAKVSDKMYGLCYFCGEHKFHIEEINGRFCHPCHRKIADVTKQYNKK	74	9
HSTSRRQRQMCIRDSNKDVHVLLIRALGKGFCAGVDIKELQKDPTKITAVNEGCWRVAEAIHRCSVPVISACHGFVLGGGILIS	84	9
NFVKEIKPDMILGMGGYASSEICRAGGRNVCVIIQEQNSIAGRVNRFLIFFRKASAAIQGLPGSFGKLD	69	4
GKRDAKILKDFNKAINKARKKGIISELAIKHFGFDASM	38	7
LVGSEMCIRDSSKHIINTHDQNSFSKHFLKTPSQNTFSKHLLKTPTQNTFSNTNNCMCQCVMASGVVCVSVCTHCLLYTSDAA	83	7
LNGGIGPGGKPLADGAPALFPGAAADPQSASWSGLKSRMGRKAEAGARFVQTQMVMDASALQRFCSEIAAPLNLPVLAGVFLL	83	2
FGSCLDCAWNVLGTFLERAWSVLGACLERMPLQCFFVQSMEIHWISYAYKDSSYKSLNSHGFHDLGKIPRRIN	73	4
GMPGYGGGVGWGDGPQPNGSQLWGGFATPEKGGDGGALAVVTSFAHKNSYNSLTIRNTDALNNNAESSSSAAKVRNIHSRYI	82	3
VITKGYTSAAMARNVNVVCAADWVPPPGAIKATLGKKEAALALAAASSENKGQSNGGGGLKPELRKPSRVAISH	74	7
VALISACNYAFAADSGLGHISSLLGIPTVSFFGAGRASVTKPIGKYNVVIDKSTRCKPCKKNICCLNAIKKSDVNY	76	8
VLLLKMIMIRSGKSEKNPEQHCKKHHLVLLIICCKFSEHVPKFTRVVALDFSLSEFLGEEFNKLLVG	67	7
VSFISFPKEASKKLRQLHWKGTDHWDELLPKNAKITAELALSDFAQKIIKSL	52	5
TYSTRIGSSFSSSTRGIMSGGWAPGNTNTCKWEYASLGNAVGWGSLNRGDASLCGGCGNQERGFIGGGYPGNDSISVKVISSG	83	2
FVLGGDLGEAAFLKELPSKIAAFKGPGVHESLRKGVTKRVLKRTPKMTRKDNFSGSVLVPLGISWATFGAVLG	73	8
RRQRQMCIRDRTTGSSNIFLGEQVGRCNALGKLCSNIVIGREAGKFMQCCQNSNIIIGCLLYTSPSPRD	69	6
CSMCIVTMFIVTGRLGITRINAFVGGISWSSWPPGYLADFRSSYLHSADSKYSSCFATTAALPFKLTREQPC	72	4
RRQRQMCIRDSSMFPIFRRPCNCLKAPDNKKLLESTLKLGGVLISTWLLRAARSISAQLKQKSELTSFALYTSNPKSLALGGVKC	85	12
PSTSGDSGVQVDEGATGTAAIISAAEKSIGIMAGIAEQCANSTRAVLKVAGHPAWNKATKKGDLDPEGLKYNGLGFAASFAGS	83	0
VMKSSKVKSFLYNWGYGAKLKALQGGASYTTAAWLFDKILFKKVAAKLGGRVKVIVSGAAPLAKHVEEFLRVTMCCGVVQ	80	11
QMDEEGFGNCTNTGACHVECPKGISLDYIAKMNSEYVKASLKK	43	0
LITQFCKTAVKAELHRAGTVPSEGMVEDTCRCFLAEVQNGAGIQTAQATCKAKAAETYGP	60	1
RPMLSFGLNWLPASARGQTEVAVSVSVPLIKKALRPKLVLESCVGILTLRVR	52	6
ALAGAGIPSLQASIAGGVAQTLGGINGAFQAGGQGFVGQLGPLFGAIGAVESDRVPQGDGITHITTGYITQGDAKRSH	78	1
GFCSGADLAARGEGSALQNKGGSHRALQNHYNPAINQVLRADVPVVCAVNGPAAGVGCSLALAGDFVLAGKSAYFLQAFVNIG	83	3
GICKLWDKIKKFVGRFPGFLWESGNFTYRRSLRAYDLSFFRRRLYVLVHLSQTGRHMSLSKPFAIVCCSLLSLGAAER	78	12
EAGLAFRKNLDGAIHGFLKPHLESRRVNKGTFKEICKKAGEKVWAKTTAADVTKGWPSFWVTRKAMIRKLVE	72	11
FDKLVRCLIGVALFSSAYMAEVVRGGLQAIPKGQYEAAAALGLGYWKTTRLIILPQALKLVIPGIVNTFIGLFK	74	5
RNFCITITGTNGKSTTCQLLYEVLLKQKFDVRLAGNIGKPILSVKNIKKKTIFVIEASSYQLEYSKLFK	69	8
SVCGGQIKYTKSNGCHFCVIGPHRRQKRNLYYRTPEGKSKARDNQLKTKFGISLDQYNVMLAEQNGVCKICNKTCPSGRDLALDHDHTTGRVRGLLCKNCNQALGFFFDNTEYLSRAVLY	120	14
LYKVAIKNKFKAEKSGNFLEALEKISNGEKKLIVCFGSLYNCGNILNKN	49	5
AKPLLNPGGRAADQQGVQAILKASQRCALLWLGISGLIALLA	42	3
GELADAGAGGRHSTHNRQTLRAFLCSARGLADVLKLSQCSACVCICICTVSYTHLRAHETVLDLVC	66	5
RQTVVVQQCQIDDMDAEALAFLQEQLRAAGALEVMAQPVAMKKGRSGLLLTALACLSRPRRCGPFGGSTPAAWVC	75	2
QHRFFLAAAFFLATGLLGHGIKKSLAKRYERAIRCCGVFQEG	42	7
SLEILRKIPDKTFDLIFADPPYNMQIGEKLKRPDNSKVNGVNDKWDQFSGFKHYDSFCKAWLKECKRILKDNGSIWVIGTYHN	83	5
NTGTETVQIVCGAPNAAAGLKAPLAQPGAKLPGGIKIKKAKLRGVESQGMLCSGAE	56	4
GPPEVIRNLRKSLNKDKKIISVLCLNNLKFLMILKFIFFTKARSKFFKFLNKYDIVHAHTIWSIKVA	67	13
SAGMPRRALECDRKWLKGLQKCLKADGILSINFADYAELKRSAVGEGLQARRPFLSGFGLRSPAIENVVAALL	73	5
LKSHIRNMAPPKNDDAAAAEELVDYEEEPEVAEAEKGKVRVRGCDRRHRSGSIFVELLMATTRCILTCVLRHARCFALCGGTV	83	3
GAMTGSTATRGFFAGGYAPGAPEAGRNNISYFLWATKGNNIGFGELSAHRWETQGGSAASPTRIVWMGTGGGSNTGG	77	3
EFLRGYCRCCAIPVSCPESLCVVSQSLVCVCEAGVSTVRAMGAKGTTAWARLGCYLHETRLLGSIQSTLYWDQNTRMPAAGA	82	3
QRQMCIRDRIIGSITNGSPSLGSVLDIPDVAQVCSCESVTKGDICNPIKSGACNSLSEVIAMTKATTGCGGCCLLYTSPSPRDRTRSRMP	90	3
TTQSTVAPIVASFGQAAGTLAGINWGGTTQSNTASGIANNILGLGRSYNY	50	1
GKVWEGIKKTGQKVIEPFKNIWNKILGFLQTILFGRAVMKIWDWASKKENRDKIDSIFKFLKDWWPALLSAYLVFGNSLSRFV	83	8
ACKLANITFSGHTAPAAAVAFPTGIATNVGGGKWKGPYIQNCTSDTTTGTGIYIDGNLAEKTKSMNVDAFTQYNQGGVGVAVTNEGYAQLVSVFTICCDKAITVHK	106	3
YNCYHSYYLAGLWDAQKILRRVGEPVTKAFKKLVVLGVCAGVSCGKHYLKGEACS	55	7
ALDAAGSICIGKTNMDEFAMGSSNETSFFGNVHNPWKKGFVPGGSSGGAACSVAAGLVPAATGTDTGGSIRQPA	74	0
IKLKSFPLDLYCCQSCGFVQLIKTAKKNLMFGKFYEYRTSLSNLMINHLTRKIKYLKEKKFINKHSSVL	69	13
SRKRAERLAKLGIQFIDCGTSGGVFGLERGYCLMVGGANTAVSSCAPIFRALAPGIGSAGRTNPLSYET	69	4
DVTDMMKELYGKKDGICGGKGGSMHIADLSKGMLGANGIVGGGPPIVLGAALTYKTKKMNNVSVGFFGDGASNQGSISES	80	2
FKGKQNSAVLYAARKCKIKEIYSIGGPSAIAAVAYGTKKIKKVNKIVGPGNAYVTAAKKEVFGDVGIEGMICLLYT	76	9
RLFAQFQGKPEGFTKGRDRSFHFGSQEHHIIGMISHLGAQLGLACGLALREKMLGTGKCVLAFTGDGATSQG	72	7
FYLFKKDQKIKALKSLKTVGLLEKSYTRSDELSGGQRQRVGIARAIIKRPLLLLADEPVASLDPKAANLILSLLKKINK	79	10
GQTCKDIAEGDCTDTSGIDTTARSFTLGFTRTPSFRLSFGLTCNKPVGESCTRNVLFGGLMPSCVICDPGFEPDGTGLCK	80	-2
QIGKKLTEIIANDKSARDLRTEIVQKTKQESKGLDDLARAMNPFAQLGRMGGIISAICCVLCCVLIIGAGAMSGGGGGGGKMK	83	5
SSAASDVYKRQAAGSPGNIADTLVRATPLLLAALAVAVPARAGLFNIGGEGQLVIGAVAAAGAARVLG	68	2
PGSVACAVAHKTVWTRNTEAMLNTHYLPASECTCIFAELSRVQDGGCHACARGHACNCELARAWLAAQVRRVFGLAASPGTLAKCTECSARRQELSSVNSCTRGNVPWNCVVAARANASGPAGYYRVPLRECM	133	10
IQEIDKLLNKKHRTVLLQEYKNLIEKLGAKGASQRAAQAVLNLLK	45	6
SCVTQGLMDLAQSLCKVKDTLCFKCPLQSQCLNQGAYPFEKELVRKRKMYAQAFCFAEGDVMACELSSQFTPSPS	75	1
RREGAKIKFFSPISDKKIPPCDSIYIGGGFPEILGKKLSQNNSMKKSIKQAAESGLPLYAECGGLMYLTNSIKH	74	7
LVGSEMCIRDRGWNVSFSLSNQSFNTYPADENKQKHKKVMSKLLNSLKFKTLKCNIGTIKTKKFFIQWVGLI	72	10
LRTVGQTLSPSGGAAVTITTKWDGAPAVICGIDPADGKFFVGTKGVFAQTPKLAKTQSDVQRLYSGALAA	70	3
TNGTWIKSIGGAPKTRMQAAHEAILALVTDSSLTSGVDYGFAYWSYTGSGFSRWNGNHKTGSGSATPCNRYNCLKVPIYKGGAAQIAKMIKTVNPGGG	98	9
GGGIKGAGGGVGSPTAATEHIKAAMRTVAIAATTRGTSRSTPSTSRTSEEVAGGWAYGSKRADVEADEDERGAVDSSLPLAEV	83	-1
KAAKMATTAAQREAAFANTSPAPTFGFGIVKSCGDSEKSGKLLILSDIFGPTPVACSYVSPVGGGGAGLFALPGVG	76	2
TPILKIVNSFGVLGDLCREAEWMRQRLQCASRSIQHCQHPKLKNRLVAEISFYRARCLAMKDSLAVIS	68	8
LVGSEMCIRDSICKSILHVAGSKTQNDICKPFGAWQVSCCGGLVGNSAALFRASSDPELSVVAADLWAIRPRCVGPA	77	2
FSEMWCSALAHCQKRFEGKSDLYRKGPSGGLGCMTPDSFPIFDRFFENVYMIADANHGYKMIGVGELVAKEILGTESDL	79	-1
KKIANKINLFLNENNYKNIDGAVCLKHSSGCGMNTSGKGMEVFNRTIEGFKSHQNFGKVFVIGLGCECAQIS	72	6
ATSLEMGHGLCKVESLAQESGPIGVQLFDHRPQAMADAARRAEASGAFLIDINMGCPVRKIARKGGGSGLIRDPELAIQIVEAVADAVAVPVTVKTRLGWCGS	103	2
ILLFTGKGGVGKTTCAAATALACASRGQRTLVMSTDPAHSLADALDTPLGPEPAEIAPNLWAQEVDMYYSMRK	73	0
RQRQMCIRDSPNCGLKFANQINQAIKVLKSKNQKLCGFIAETFPSVGGQIITPPGYLEAVYRQIREHGGVC	71	7
VAASVAVGDSLIVVEGGAGYGAAGQFTNQAKGTSDANWGTDVNLFTGQPAVSSVGNMKLTTKVQGGQIVSCVVGTTAASTFS	82	-1
YEKVCEDYNSGCVFPLKNIGSDSSEDGEDPSVCCEPKTWRCDLSGHSCAPGFMVNTEKCGRQCNLSLIHISEPTR	75	-3
ANAVLDAQAHMWQSAGLGAVSVQWGPWASGGMAVKHAKRMEQAGLYMLSPQEGLFALQSIAGRVSGGGCLDSMTWSS	77	2
YFVINLNKRKKDIRNLVRQIENTIIKFLKIYKIKSYADKKDIGIWVKRKKIAAIGIRAVSYTHLTLP	67	14
DDYKRWSTNAHGEQSQWAKDSVAAWDTKTRVMPGKKYIKVAQENGVFAFIVKEDFKHFKKGDILKPAGWNAPALNSARGNVLTGNYNIQWTGPLYLK	97	8
RGLGDVYKRQRLGCQWVGTTLYGYTEATAAFEPPGWDLFGPLRQQLPAGVGLICEGGIASAAAAAKALQLGADAVVVAVSYTHLTLPTTSRV	92	2
LIDPATSPVVAIASEVIDQTPTPVKEWAVARFGTSDKPLLIGSIIAVLALAAAAVGAVGATRPRAAFGAATALVTIGGT	79	0
EGATSGSLINSSTAAIVSSNTATKAGYSSATRLSFLKPLSIGLLALCKANKPKFPVTPLRV	61	6
GTGGGISISKFGGKKLKIANGSVSAGIGYLANEGDASSPDSFNYLQQGFFGRDTRFRLPVQLAWKSKGKKWLFTANYAYERGSNSMGKVGTDLAKNPFGYSTLIESNQYGFTLAYKWSKQFQ	122	9
APNSGKHPQEPFGKFWKCKCPHAHLVCVAGWVWSKLSESSSVKEAVTDPEQKHWPVCPTCGARPVSRNVLKKLIELIRN	79	10
TGDLLVNKAWSKSWVSGESAFTDGNGHGTHVAGTIAALANGKGVVGVAPGAEVISLKVFNSSGGGASYSTI	71	2
NKGREINPDDNKQGEVALALELEHGGLWRDGKPKEWQRGNWGLIATAAANTNGIPKEGAKKCLGLLLKRFSGTDACSIEQLSKAFFEAAFKGRTHVLDIIRKYNRSQF	108	7
KRCFSFLYAKHVLFRLQLGPQLGLKSLPFFLQFRIENKKKMGTPKAPHNLPWTPPGPVPVIKGPLRHLNFHYFDYALF	78	14
SAELGLSHMDVAPSSRAKCYHCKSKITLGDVRCAWFHSEKKPHAWVHTQCLPALASADGLKSQAVSTVRK	70	10
VLPEHQCLISSNGPVDRTLVEFCCGPNSRLGRSYECSKGCRVIRITEELNANSVQGKFLSAKGMCNRRGLLFGSIPCTGGCPFNSINDRTEQGKANIRRHIANMLPLLRTFEKLCALADRCDNFICLEWPAGCAYWKRKDVQRLIE	146	9
RKVFPIFKEKPEEAGTNWSRWYKVLTEKMTSGDIIQVAEVVRDLTHAQINKGISPALKRMLAKAKMTLASEIGCAFCLLYTS	82	6
LSQLEVRQEKKGEFYYATFQTKGRAAADVISVVLEKIIRNFPWPKSMRWGKTSLKWVRPLHSIVCIL	67	8
LPDFSGRWLVGKGSTSSARAAMKDNNSTQAGLGEKLGYLTGAPQSNSISKGNSHSFRYGVTGSGGGT	67	5
IAQRKSIGIFNKGLKKSGADAMEFMKRGSSGRAVAEEAIGLAGASAISSVWKGPDAMIDSFLGGAILGGAFGGIGQFGNVAR	82	4
KGDADLLRKAMGKKIFDLLEKLKPKFIEGGVKNNHAPEILGKIWKDWEAFASYAFNKSHSTCYAWIGYQTAYLKAHYPAEYMAAVLSNNMNDIKQVSFFMEECRRMGVNVLGPDVNESFYKFAVNES	127	5
DLWRCEQKIAGVGPCSCGWGSSADSALSGLSSCLLTGAQMSSERMMKLAISGASGKTGWRVVEEALK	67	1
RQRQMCIRDSGCIATHSGDLGWVTVLVGRLYRAGAFFAARCSEKGPDSLCTAILASFFRACGIAQLRCV	69	6
FLGDKLIIHKVKVYPSKKFLPKKKQLAWKLAELASDNSKLNKESIEMVINRIIDNASVAIASLNRKSVISSREL	74	9
VGSEMCIRDSFNSNMHCLPKFILVAAVFNSNAVFCKSKSVFFKSAAAFLIATLCFQTQTCRLSNNCFL	68	5
KEYPKQIRGLARIIALHPFGVLVNLLLRNLDSKKAVIWLLFGPGWLGLIMTEILKKLQSLAQITAFLNIAKGCTSSA	77	8
NCCQMRKVLQCHVGIGSEVKGIALVANDNFSARYDLDRVRGVFSRPQHKLYGQSYKDVILVLNTAKGGVATAWMLYEMSSRKIAPKALICLLYTSPSPRD	100	9
SAASLQTLASMTAQPMGSRTTDMKKKMLRDYGGTPASEAAVTEALKWFSRHQMPNGGWTYQHDLVCRGRCGDACDASYNKSYNAATAMALLPFLGAGQTQISGEFRKNVQAGLLFLIKNGKRGTKNGLPVLDLRDGKGNMYS	142	10
AIFPFVDLCNERSAHMYARAGKEFQLKRLYGGRGGGAFKRWRKRTIVVCTPERANSIVSQLLELGRLGKMCCVVADEIHMAVS	83	9
RQMCIRDRLWRELVIFFEGPKSYDEKALKKVWKGKTKSLLLSVVDILSHESEASTDLLKNAMKKIAEDSGLSLGALMGPLRVVCLLYTSPS	91	5
RHHLWDELRDEMVNAKGAECLGCGSRKGLTVHHIVPVSCPVKGRELELEPSNLVVVCHRSDRFKNWSCHFSICHFNSWQR	80	9
AYELKKSHHDHLICTKCGGIVEFVNEDLEKLQEHISKKYNFTLESHVMTLFGSCNKPGCKGRK	63	7
LEEEKSPRMAAQILSLFAVLHDCLRQRDESNPKIHPVTSKIRRLLAGLSKVVRSPRELANLLGEDLSSLNRKVRNESGLNLGTLLDERRLELAYSGLQAKVLPISQVAWEAGFEDPNYFSRWFKKRVGQSPSQWKAGASAT	141	8
PHYLISVPRLWEALYGGFQGALEGMPASKQKLLRTALAASQTHARSLRQWRDLADHPLPWSERLAGL	67	6
EMCIRDRYYPMGPGHEITGVVEGVGEGVTKFKIGDRVGVGVFVDSCRECSSCKNGEENYCFGCEGKK	67	-1
GINQTIVFALFMVIIGAFIGTEDLGQYILKALSDKKGAGIGLTLGICVAFIALIFDNLIRAYVQKRKKHLGID	73	4
SAASDVYKRQFNSCIKKLSKNGKLVVEMKKNNFIYDNCIEKVYGGTKVLLYNQSWNA	57	6
FIAVKLGPEPPKNEGTFVQGVSADDASDPDAAISGLNASGAFGKGAGNILGSKGGAVAGAAGSTVQSTQ	69	-2
ELVAPRGLRRVSNGLLGMERTPRQIAVLAGAGGVIAGFALGFFAGREHLRSELRQSIASAFGGSGSSSAPAKPGKADKPKKQT	83	9
LVGSEMCIRDRYYMGYIREGGSGTWKCILVRLVPGSYDYCSSGGVGKVCCESLLGLVLGPSWVRI	65	2
DGASVIQTISERILGRVLQEDIKKDGKVLFKKGHLFDEESAQELQNSGVKKVLIRSPITCEASQGLCAKCY	71	2
SRRQRQMCIRDSLGLILGAIPKLIGLLASPLLLKGLLVAGLVIGGTWALGKVVEWGIDKVRLARYGEGN	69	6
NNLFQKISERSLKSKNDSGIKEIAEEYKMGVSTIHGAESFYEFLRPSHREKKAFVCNGSACMCAGTQETLKKKLK	75	7
RGLGDVYKRQIFPSANASNGLVGTIFNSVCDKLGAWAASILVATVSALLAMSAAC	55	2
AVVFVTIAGRSNALSGFVGANCNKPTIACPPFKDKVDMSINIHSTLQMPSKTPVLTVLDPGNCAIAVHRILNI	73	5
VTDINEAKDLCKNIGFPVLIKASGGGGGKGMKIIHKEEEFETLFSTAKSEAQKYFGNDEVYIEKFFQN	68	-1
TCARYSKNSVGIGKNAASCQEEGDHNTAVGTGAGQFGKGANNIYNTYVGALAGPRSCSMLGCHNVVMGALSMVGIAASVTGN	82	4
VIYIIKKLLKELIMPSCPHCGGYSAPPVKWRCDTCGCTWCSRGNCPGRDGKKGGKNTGLKCSSCRKGKIQKI	72	13
KYLNEVIQYTGKAGNDLTGCTRGTAAPFKGETLESTTATTHSSGAKVFGSYLATAVGTTVQTGAQPPTETQYNSI	75	1
GKSINGYKHILGIIDLATSELSLFPTRDRKAKTVTECLLNGVFLAKGCPSTLHSDHAREFVAKAVKRLCAVLGLSLIHI	79	9
GGGHTVSGGGGAGGLRTNLSGHPYATSQAFPVSVGTYTVTVGAGGFGGTNGYGQIGGPGDDSYFGPPS	68	1
EAALEGGKKIGRATLGVVSKVTAPAKSFLDKIFGFLSSVLQGFIVNKALEWLSNKENQEKVGNVLNFLKDNWKVILGITAGV	82	4
NTLEGAKAILVRLIGGIPYWSYGIQQLEDLARRKGIALAVLPADGRPDSRLDDVSTLPKSTLKQLTHLCDTGGAVAAQAALAQLALAA	88	2
GHGGMDGMMMYRIVECLQKGLPLDQNVYEGCFWSAVTALSGRSIAQGGAPQAFPDFTRGRWKNTQALGIVG	71	2
RRQRQMCIRDSNVVGRLKRKQIAAIDPDVFSELDQGFLSGCGKAQAKGVTRKQLSKLSQDSISLLPQLFLEGLSPSKLNVLCLLYTSPSPR	91	8
GAMNKGLDVLYKGVYATVLAATGSSKAADIAGIAAQSTFISPVKAISDALPCIANSVIGGIGGMIQG	67	1
LIVEDHDTGEEREIIYEAGNLHAWFNKSKSKDGKPGWVQSDGSTCARKPGQTSAPKCYSSQRLAGLKKSEA	71	3
EILRNMVAAQAAEPPALSRLMHLFSGLGGVFRRYWKGVARGSVLGTAVGILPGAGGDIAAWVSYALSKKLSKEPEKFGTGHVE	83	6
ALMTATKVTTKPPTEEVLKARDDFYDFCCFMGKKPAKHMMEWHNELCTGEDSECLLGIGGPNTSILAPRGSAKSTVLGLFAAW	83	1
RGLGDVYKRQPPSPPVTASESAGVAGAGVAAEGVVTPSDEGAQGRTVGSLEMSACTAPGGGWSLHQRARQGSAGSALSLIHI	82	2
VVGDTIDAAGSTMAATGIGAIPGAALMAIGGGISNVASGISFGLDGINGWERSLEKLKERTGNDNPSLFGL	71	-3
RQRQMCIRDSSTVDSAPHGGTLFFIANWCGGIAKRLFFCLPPRGVACRRARARVGALARDARGQLGTGLQGMLYLL	76	10
NGTVKEIISNEKSITGDYLSGKKFIAIPKKRRSAKNGRFIEISGASGNNLKKVDLKIPVGTFTCVTGVSGSCLLYTSPSPR	81	9
GIRDLVRSRGLGDVYKRQGDGGIKAIADKSDLFLRTKVVPFCPRQMRSSSLRAVISSQAGKLCWMPVILSLIHI	74	9
HSTSRRQRQMCIRDRLSNTFSNVCLVVLLRTLLAGEKIAIGGLALNTLKKLNGLKFGLPAASMVLAKPICLLYTSPSPRDRTR	83	12
VVALALVVALALALVVLWRLRRLLRLRGPFCAHLLLEMSKASDARARRSTHRSSAFLTFW	60	10
NTAAIMVETVMGEGGIKVIPSWCIKELRKICNKKGILLILDEVQCGIGRSGKFFAFENAKVKPDIVPIAKG	71	4
NCQKWLEVYKGCQFLKRRLNEVQALNRKLANSSEKVFGFESRLAFWKQFSSSDKKHLMYLNEKINAILK	69	9
RRQRQMCIRDSYNTSFGGGLARLNGKVFRIGHLGDLNEVMCLAALACAEISLADAGARITPGAGVAAAHAY	71	5
TSFATTTGFTVLDHTSFPTYLPQLLILVGMIGACAGSTAGGFKAIRGLVLLNHAKRELKKLIHPNLV	67	7
RKVINNIERVANLFVTKAVYALLLTAIIGIQGVEFPFLPRQLTLIGSFSIGLPGLVLALAPNTNLVRPLSLIHI	74	5
LANGGDKAWGQSPPYRELGIEAVESVSKTVALGTAGAGYGANAGGLKGGMGSASAVSNAGFTVGAIAAVNSLGSA	75	0
HTHVYICVSMYIYIYMCKYVCVSASGALGSQSTVTVLDTKKGMRKPVCACVCFLGLGLADVAVIAICCMHGTC	73	6
SRRQRQMCIRDRFGPCGYGFPSVLGAKIGCPNTPVVGFAGDGAFGISMNEMTSCAREEWPAITMVIFRNYQWGCLLYTSPSPR	83	4
FRCPCRGVGSLSVRLCFHSLLSHASAQWKYQAALLAGRRNQSRFSGHCNPLFTGRWIFEHFRARVSLAWRIPGADEGGLGRKVRLPGFDQSCYMELCPAQKERPL	105	14
QSPYWMDYGQIASTGNAVYFGGLSSLRGEGGSCCDSHGGL	40	-1
SGGPGGQTPNANVGSFSGNANSGSVQSKGVSIAKNFKSELGITKEAAAAIAGNFAHESAGFIPGIREGGPFGQNSAPWPRGTVGKGYGWAQWTNAAPGDRYDKFIQSYGGDYSKIPTNEDNWRF	124	3
KIFLHWAGSGYSGAHPNYHATVQGSGKVVKTRDYNSFGGGHTAYRNSTGIGLSLAAMAGATDRNFGANPVKPIQYQGMAKL	81	10
SWTWAYNTNLVKGEPKTIKDFFNTKKFPGKRALYKGALTNLEIALAADGIKPGNGGANIYKKLRTKKGRQRALFKINDLCADPRGGCVFWSAGAQPAELLTSGEVVMSTAWNG	113	10
SWEGVLSEGLCMAGHVHGTALIGEACLACHGNGVKVRAVQSGAASEESKVICAISKSCLLYTSPSPR	67	3
AASDVYKRQALDRAASGLKRVFEAKGPSGMAGFGSAKCSNEEAYLFQKLIRQGFGTNNVDHCTRLCHASSVAALMLSLIHISEPTR	86	7
KIFSAFVSIVFAICLVIYMKKSKLGRAIRATAQNARAAKILGVNTEKVYAATFGINAALCGVAGALISITFTIHPYMGLPY	81	9
LIICAGVVLSLGASEAKKAIEKRIAPVGSVCVQGQDCGTAVTEAVVSTSGSRGGEEVYTNACATCHNIGLAGAPKFADASSW	82	0
GGILSTWDNRDPVYAGNVLVSANKSIHKKILKLLKPAL	38	5
AGRPAGYGYTVSMGNHLNSAAIALLALAVIFLAIKEPKCDPPQGTGAAAAPATPAAPAQPRPPRELRKF	69	5
DGTHYGFHKPIMIAGGLGSISSNNTFKKKVKPGTKIIVLGGPGYLIGLGGGSASSVQAGSSDESLDYASVQRSNPEMQRRCQE	83	5
NLSEAYNQVAEGADGVDLSGAWRALKDAGSGALKAQKSYLKGLQGKEVNSKANPVYRAANASGRAGSHVAKPLISTVQQGLKNAKGVYDAAYRFGKGTIKKTDEGGKEHQRNLRMKQEEIEALLNSPHLTEDEREAFIALIDEERKDEA	149	4
YAQSGGVTPVINASAAGVIQNARAHPRHVGKVLAGQNGIVGALKEELIDTSRESRRAIEGLLTTPGGAFGSC	72	4
RQMCIRDSCCSVDEFCGLQAVRASATLKLKTLRNMSSFPFHFIGRHLGLPLIVFSALRNLCIPSKEWCGV	70	7
FSKCSGTMIQYQRIVCCLFFLVIGSLGCSSSREISGSSEGNSGGQAWVATTGHIADALRQISAGTGTEIKLLCGPGID	78	1
GLDGQDPWADEVDDKIRICSTLYLVASSSAACCLLAASLAARATPLRGAALHLRAAGNLAGGPALKCGGGTR	72	2
NGVLSKAEMATQGLEKTLDSIVCSVQGMLSSLSGILKTVKGLVSGQAGIGSIMEKWASGTGIMDEKFDINEIATP	75	-2
GLVLAAVTTVAATIVQVATLPFRILWEFLKNMWNSFLAAKDKGWKGILVWLTNLPVIAAVALVKAIGTAFKKVFNAVAGIY	81	6
TQLTVDIGGSGKIFGAGGDGGKGRSKDFGGSAVNGGDGNSGLGVEYNGTTVNVASGGIISCGYGGGGGGGT	71	-1
VFGVVCEYFALRRYLGVATKGSLGPDISIVPKRRDVVIYGWSFCGCGVVAAEQVSVRYDHIKDRGVPPPNGWEIAFLALVLPKIAQRSAMKANTNIGRHCFQCKVLG	107	9
ISRFGCDNVSKHLPKLIRAIKKEGLNVIWSCDPCHGNTMQASTGFKTRPFNSVLKEVKNVFACHQSEGSYAGGLH	75	9
SVNLLRCCVFYSPPIGIKVCPDCGLQPVLRTVLPSLQYGISPLAGLSLVGSKCKYECCVDRRVATNDVMTPMPAALLMAAPYDATANIDCMCFG	94	1
DRNLSNKSIKKVASAAADDAQLTKSLQKFERDLMRSGGRAGLRGGGICKKGMNKKAIGRNS	61	10
NNILLMYLQKINLKNKYALVTGAGKGLGRACSIALAEAGATVIALSRTSSDLNKLEKDIKKVKGKIIKVSCDV	73	8
QVLDALISRCQKVARSKGKFANTATGRFRMFANPALTASAFPAIAHDFQLLRVPGPCFGGGFLMSTIPV	69	7
SRGLGDVYKRQDSGLRYAVQALRNAGGLPVLLWASIPCAGGCWHMNKHKKRGLAKLTKALFCLLYTSDA	69	10
KKAAGDISGYAAPIAGAIYGPGVGAAVGAGLGAFKRENPGDPSQWAQMGMLGGGAGLAANLLGGQKGLGILTGK	74	3
TGDDIVYNGAAGVAWAWKAGGSKGTWNKDGKAYASAAAAGLDGTTGGSVNTDSKFAILKYTGTVSYTHLTLPT	73	2
GIRDLVRSRGLGDVYKRQPSSGWNSRAFPGVYVIEPAKNDKASMTRHLDECAKVCNETSGCKGFKMWGIFGRKGIMYCWMYNNSSAGREACWDDSVKQYWRKKSEPDIGAGNCTKKMNLPNNIYQFNEC	129	9
RNCGTGLVVEIRTRTFRVCVTCVRTCVNVQEVHDVPRTTHACFVWNACFQARKYMCASQHLYIQSDMLGTVGVRSW	76	8
TVEELSSADANRIRVSRNEWLWSEVLRRHEVGAGPNCSGFGFDLSAGRRCCFGSCSFAGGTIAGNGFVAEGSCASDVAAAGKC	83	0
LVGSEMCIRDRSLTPIFTLHGIVRAFRITCSVSALVDLRPLFCRICAGGYWAYSGGDDKNRCIHPYGSQQVVAVSSYCS	79	5
EKEFHMSRCTFDGCELGVKSKKTGLPIKKPWCISSSSGSLRDRMSGFKCTKKHVHSICQGQDTNLTGYYPRFMAEQILDGIF	82	8
EDTLKKLWAQAIASDSFKRGIAGIGTDSKPGEGWRLVLKKHLKSSAPGWL	50	5
LKGRPQRHFVMQLILALVVPVVLLLGFTELLATGRLSISRNAVCGCWNANQHLDGWSRGPGCRCGCGCTAALSRVAEAFSKA	82	8
ASDVYKRQVDTRLSYAGKAHIQRRMLVLEALCGNFDRQLLRCGKQWGGGITSVGAVAIDFARDKSCASIVGSSVSQIAAYPVCCLLYTSPS	91	6
KLTKPKRALSDMGGNRLVLSKCNKGWSFVECVNGYALGFSWSGLLAI	47	5
SVASSIRCLKDLESTVPFDHAFAYSNAGSTNSTSSCTGGADFGFGVVGCCINCNLVWIGVPGASFPFCAGLFLRLFGVDG	80	-1
HALQASGQSCHHAVQCCPFVRAWSWCRAEKDVESSMNRLLKTLTTTLAGVGLLGSVLGNSTQACTSFTLKGNDGGHVYGRTME	83	6
LTAAGTSAAATTATIAALLADHFIERTLLEQLSHRAKRKAQNCNGGAQLKGFLKRACCLKFVVAQANPKSAAAITGAS	78	9
SSAASDVYKRQVLRKKKNIIRNKGSKTFLKKWGFSPVFFTKHYLQGGIFKDGRIVCNEYIGPLSGPTKNLVYWFDLIKC	79	13
TDHAVAASCSFYPAHHITTIEGGMVSSNIKEIVDLARSFAWWGRDCYCVGSQNLLSCGTCGKRFDKWLTGYDKVVDHKYVFGQIGYNLKPIDMLGSIGSVQLKKFDEIHKKRRSNKEKLHKIFESIPGVRV	131	12
LIGKNNIIMGKYSSQFLKSACNNVILGNYAGGMCSYTSGTSQNVVIGCGAGARLCSSGNHIFIGHMAGKG	70	7
RLRMPSFRLHLWLAKKLGRKILIFPSGCKSEMTKEEFSKFDNGNVCNNCGYKICDDQINKKNLSLVGKYA	70	9
GIRDLVRSRGLGDVYKRQRLTGKRYQKCVASLFCCVLLSFLNSALAFNEAQPSHTQQAAPQASFATIVVIYIKVAGTSPPGT	82	8
GAWFKFQNQRYKILKAKLSKKSGKIGEIIDKNLTICCGLNSIEIIEIQREGKKSQLIEDFLLGSKLKDCLLYTSPSPRDRTRS	83	8
LLLVKIGSVQIALKGMHYSNRHHGCKCFRRCHPRCSHYEASLGKSELTFDDCVDANLEPRTLHSKLRECRGSSGSSCS	78	11
LLGGPGLVSWRLSCNLLSCGFNAAAMGDNKLFVYLSGVISQQIGSCGLTEPRLKAKAFKLAKLCIGGRALAVVPVASEGPVS	82	5
ETFIKNPHKTWQDVNSDLPNMKIEVLGPPPTSGTRDAFSELALEKGGCKKIEWIKALKKKNKSEYKAKCH	70	7
KEFGMDRKASKLYEVFKSGPMKKIAKYGGLPKPTGCV	37	6
TESPKPGDSPAEFNWGKALKGAATGFMVGGPVGALAGGAISGFAGRKKNIKEKVQELSLIHI	62	4
IKKRETVLVQVMKDVSKQVKLTVWKNRMKYEFLLPIGKNLRKVLIEKGVSPYSAFNNKINCRGNGLCATCG	71	11
SRTLKLKDIYKAGEEAAYRKFCELRWPETDGEAICPRCGCCETYDISTRRKFKCKACSHQFSVTSGTIFASRKMDFVDLLAAICIIANAAKGVSAIQLSRDVGCQYKTAFVLAHKIREALADETENAKLSGTVEIDGAYFG	141	5
GGRVVGMKFIEDKSCGKSRGMCVVDLDSPQAVQRCIDTLHGTCWTICDRISHAPTPLLSHSSLALASLARCRGRWSAHPCGQA	83	8
QGLCAERREGLTGVWLEGKKVAAIGVGCRRWVTQHGLALNVCCDLAGFEAITPCGLSLPVGRLDQWRPGVNVQ	73	3
DYIHHLFEFTAEESCGKCFPGRLGSYRGKEMFDQVKNKSAKIPLKLFNELLVTMKKGCLCALCGAIPTPI	70	5
SFMNSSGEKKGGKSDTDDNMQKDAPTRESITHGCLAKIHVLIHGVIVHVCGFYGN	55	4
YNKVWMAGRGGGGAAGSPRGNGGNGADNPNSSCSPFVSGGGGGIGGNGGGGNGGGSRGSANCVGCGGGEGKVSNINANQLGEMNG	85	2
HSRVNPSCKPRLFALKARLLLIGGAGQLPPIGCGRSSGVEHNLAKVGVVSSNLIARSSFLTS	62	9
IQDNSDVENNVILILIQLFEGPKSWPKSLKQNKASSRKATTGPLFCFGHPTLACECQSECVKYGGGCKSSLPGLRKGDLGDRLKNKNWRI	90	7
WVTHYLIFVILYGIAKGFMTAVLGKDKYCKKVSGIEMLLATGSLAGSVGTKFMDKALDTVDNIKAGPAAFAGDIMGNFA	79	3
LVITGGGGELFKTCFTDEGNLDVGPCRKLKKSFAQAGLKTVQGAWLCCLAANHRMLIVGVQAEGHHPRASVALKQQVLI	79	7
QPLEELGGLTKQQYQQNLLKNMADGGPIRQAYGLGSLVKSITKPVKKVLKSDVGKAALAAAAIYLSLIHISEPTRPY	77	6
ATTAFISVAATLTATSLFKHCVKVFKPIIMQLAKRIQKKLNGNTTKEEPSG	51	7
SDNVFVNGIGWSRQGDNNHPHLLPGAPCPIHVAPIALGSPTVFVNGKGGGRIGDAIAGCTAVATGSPSVFCGP	73	3
GAVGVAFYPIGGTRVWCRFFCPMAALLGLVQKFGRYRITVKRNMCISCGMCSKYCEMGIDVRAYACLLYTSDAAD	75	5
LVGSEMCIRDRCKGCNGAILRKGPRLHWNNGKMEHIDNKKCQDTIKAIGTWRAGF	55	8
SCTVVALGVSCKDCGTLGFPLQAVEARPALLRVAHALCFLVITIRVSRASAAVLGVAMCNKVSHKTWKSALW	72	8
PLFSEAQDTEHRKPELCGPTAAEGLVHPVSKLMQLLWKLVKHVALARRGAMIFLCIVTMARTCIYARSVAWQQATNNSKMLC	82	8
IKTAKDMQDFVKKVLKEQGIGRVKRWFYTCGIPQLERWNKR	41	7
VICGFGRLGTDFGANKMGMRPQMMTLAKALSSAYVPVSAAIVQGDIADCINASATEVGVFGHGYTYSGHPLGCAVASKV	79	3
HHRHRRGFLKQVIAAGGVTAAGIGALYFGYGRPANPVRVAVIGTGDEGNVLIGSLNPNYVEVKAIC	66	7
YWAIGRTKETRLEYPCLSSPHKLKELQDKKICYIAAGSAACHSVAIDEEGTCYVWGRNEKGQLGLGDQLTRNVPTELTALKGKVKVVAASCGRH	94	7
KEFKKIPNKIKLINCVGGGSSAYGFWSEFIDFDKKQIELIGVEAGGPKKSKLHAAPLSRNAKVGILHGAASYVCQNNEGQI	81	7
KKCAACHSIVKGGKNAIGPALYNVVGRKVGAIEDYKYSKALASYDKDWTFEELNGFLIKPAKWIKGT	67	7
LKDIAKAVKEVGNQIDDLPNAFKGKPRKGRKKNG	34	6
GHYDIYSDTDWAGCLRTRKSTSGGCVMVGTHMIGCWSFTQPTIASSSGEAEIVGAVRAAAVSLEVRSLLDDFGVTIPARVWT	82	0
VFTFVELLSSCSKVFVFGMYFFKSAADGSKQLLVSLGNCQWGFLRLELKFETLGVHTWAYFEAREKLGCMSSHMCFHSL	79	4
NELLELYALYKQATCGDCNVEKPGILSFKEKSKWNAWNSVKGLSSQKAKQLYIKLVEGLVCKYN	64	4
LHGVVFCDECGRQMSFCKVDKRGSFAYKCHCNFKIGAKKLDECVIPGVVKAVNKSPIVTSREAPVEDDFE	70	3
ALSQMSKIKRRANCSCELGSKCTVELGSVMPKIYKELLDRNLKYEGPNCWNAALLGAGSTKSIRYMDDSELKIILNSPICEK	82	4
SALTNLEIALAASGTKPGKGGANIYKKLETEKGVQKAMDNIKKLCTDPQCGCVFWSAGAQPPELLMS	67	2
EFGCKDKKIVTVWRSDGSGTTKGFTNSLSAFSPEWKKTVGTGKSVKWPVGVGGKGNHGVAAGIKQYLGSIGYLNYGYVNGDKF	83	8
ADLARRCQSKTCHVFSAFHVTPVVLLEFPIVSVRSARHFDVSVFVCLSPVGIECFIGFPACCGTLMSRACSLLLAAPAS	79	5
GRALARAGLALLPPGVIWSLACSCSMSVRSFALALYCPKTFISSVPEHAKLPHVRLYVRMVAPVSYTHLTLP	72	9
TDTVKSGASLAQDWRKIPRKIRFSGCGGAQEICLTEPNIQCPVLMRKRAPKKLSTSVLRREAQY	64	8
GRSKHKAGSIVVCKVSFIFVLWLSLCRWPRTKRNVVEAKGLFKDVGRAVLGLPKEPQPPKRCQRKGLGFFN	71	14
RRQRQMCIRDRLRGVPTGLTSGVNDIAFEATYPPLVVSTTVALYGANAVSPVRVCEARWLHLKLVGSVCFV	71	6
RRQRQMCIRDRGGWWLGGTHMIPNENFAAEVQASIPDKEAAKVLVVCQKGLRSLSACEGLAKLGYK	66	6
VPLVLLVAETPLERQAQHCSANLHDFAAVLSYNNRLGSGCSQLQGCNLPFRFSRGSQGLTQPCLSPLQRPVGCTYVGNAHSSGWRRNYQYQLGWCGWPLLWQYLQGWRLPLAAAWRDERYGAYGVRALSLIHI	133	10
YALKSMVRACISKEFITFALGKSSPVTIWIQHLIKVIAEKCDGKSVGVIGMCLTGGFALSLAVNPLVKVPVLSQPSLPLPIGA	83	6
DVGKLVGVVIILCVVITAIVITSCYCARCGCFAYRRMQFIGPVATRPQPPPQVVFVQQAQTPRQPTS	67	5
AYLRKGRPPGGLFICCNTLASGFAFIARVLKLFCAVLRDFVVVHCRVRWAPAHQFDEVHNMSIKTFLAAACAVTLIGAAPV	81	9
VPVLGKGPQSGQIGLCAFTDVAASIAAHLGVPSQGPGKSFL	41	2
LVGSEMCIRDRYLSMPKKPSRKTLTRKLDKIFSAYIRQRDADKKGYCTCCTCGKKLPITQIHCGHFMSRRHL	72	15
FAIGALHYALKGFKIEGLAIAGLRQQHKPGGCRMMPLPQPVSITRARYAYGGQATKRGGLLPSLV	65	10
IGPYAVTKTMGSTVSAILGTTLKLKGVNYSISSACSTSAHCIGHAAEIIQLGKQDIILAGGAEQEHWT	68	3
SILKKVFDRGVAAWKVGHKPGTTPAQWGMARVNSFITKGKTWYKHDSDLAKQV	53	9
TQDYYPNNSVRCKKCVIKRSYNDVYKAKSKRDSLVRPKPDNCELCGKLIPNNKPCYDHDHETGQFRGWLCYGCNTGLGKLGD	82	8
PARDPRVGPVAGGGGGGKGGGPAAGYSTSNLPMTGLGRSGDGKVDPPPGGISKPGGNIIPEARSLRYQSNFNSWAVSSLDALD	83	2
VSGGLHGVGVSCVNALSQHLKATVHRQGKIWEQEYERGKTMYPVKVVGESDKTGTTVTSVSYTHLTLPT	69	6
TNMDEFAMGSSNETSFFGNVHNPWKKGFVPGGSSGGAACSVAAGLVPAATGTDTGGSIRQPAALCGLT	68	0
IGKFIGGLFGKVVENAEGILDKVITTDKERDEAKHALKRLLLDAEKQAFAKEVEDRKSARDMYKDDALIQKILATLFTAAYFGLSFMMFRVFVMQD	96	1
RSRGLGDVYKRQNFSGTKLLCHIFRSGCLVFPTCSILLNGIKDSCPSGHKTKRLSSFTSALLGEMSAGTVCKRNCFSWAVSYTHLT	86	12
QQCGLTTTIHSMDKCCLGFVQVYGGGLVTYREKVLKGKRLKANHSERFLVAG	52	7
TRAGQCILTCPTTALFSGLDGDDMIPLGKNLRYFGDGYQIAKKIGKKRFWRIPVMDGEFLCEEKTARISAIGGGNFLILAKNRASCLSACEVAIE	95	3
SRGLGDVYKRQTYPPSPSFTFVGIFLDLFSSAAKSSCKVATNNLFVSNRYHHHIISNERKQQCHCLLYTSDAAD	74	7
SRGLGDVYKRQVVGGFASGFACDGGGSPLLLTFLLPLDRFRQSLCRSTLTERGRAVWSG	59	4
AKWCPKCKKLSCEKLGSKSMTDLQAMRCKICGFNKTLHTPTPNNNGHNIDGGF	53	8
VLLGVPLSQPENYKRAYAGGGGGGSHVPWGIYNPGWPSSGYGNHPDVANTMGGGSGTRTGGRGGEGNTEVGFPGVEGRGGGGGGSGQLPTNGGRGGAGVCIVKYATPES	109	3
IRFLRIMPYSMYFCSKCSDCMNLQYPFQKTMEEEFVNHRSTCDHCEHGPMAHFCWWNKHVANPISKHGFSGPKGGKAMAVLKHILGQICLRRTKIM	96	14
KAKSEMQGRGADRKSEAAQKASNTNNLQKWGKGVWHAITHANPGGVVKDTFNQKAASGTLDAAKAQGLYKG	71	9
LGLRERLALSQRLKHPSIGRCGALMSQVALRALCRCEHLAMHQRASLGCSCALLLRAAFCNESLGRLSLPMGLCSCALLL	80	10
LSFAICVLFGEHREILDFPYKTHIGFVLAFLCSCSSAFVLNYATYLCTQLNEALTTSVVGRTKSIVQGLFGLFAFHVHT	79	4
LDTCCGSDTDFKKGGTGPQMKCACCGKQRSVVLTCNAVAAGLHAVLFIVLLCLVYAWDIQLKRNLSQKISVWENATADATADKDACFHSDECAIPS	96	1
RVCVEGVAAVEIGQGVAQTHKRVLLSGMDTRLIGVVLRVRVCLCACVCVCVRVACGGMSPG	61	5
RDGVAARLEASGATLYSDLCWCSITQPLFPPETKVLMTNSGKYAHYATGLSGCRVRLGGIAACVDAAVSGIANTALPRWLGH	82	4
RQMCIRDRCCTLLEKSGMKKGCPFGEIAVSGFKKKTGSLGVSFPSSLACSE	51	5
TQDAAALHFHNQQPLIACCGAVHAAARHIKTAAGLPIVLAAIKAHHACTGCDVPMLKPVLMALQRQALAR	70	10
INVNDSVTKSKFDNLYGCRESLVDSIKRATDVMVAGKQALVIGYGDVGKGSAQSLRGLGATVCICL	66	2
GSYMYIGPQGIVHGTTITLLNAGRKIAEAGEGLAGKLFVSAGLGGMSGAQPKAGNIAGCITVCAEVNPKITAIRSVSYTHLT	82	5
GVHPTSKKDRCPNAAVSKLKPLTCSKNSRRSTPVPDSVPRVKVSAEVHLQIKFCLLACSWLLLAPGLL	68	10
ALEELYKAYKNVIRAKAEKLLYFTKGFIWLLKAQYEQKLRKSCILRWLYRAFKSPVKAKAEKMLYFTMVLYGF	73	11
RQMCIRDSGKCAMHVHLFSIAGGEAVAACAAIFEGIGKCLGAISEEADMRAFAPVAQCAVALAADAARLGL	71	1
QRKQNSCLKFSLAKQMCRPGKATKSAFKPKECAKACFLEQAEVVEVVQVNEYMVN	55	5
GGIKGIFIKHFSVEEILAMSDFAKERRKKGLYETRHTKAPLRMFWENIDNMKKPTIAAINGYCGGGGCELALACDIRIAEK	81	6
CVHGGQKSKSCGCGSLCGADELSFPLAGDLDLGRKLPVSATFLVPPDLSGTGAAPNGDADDAAPFAKTDWATE	73	-4
LWFVADFRIRQLEGSKQLDRVVIKLLLVVAEVCQVAFQLDNNLIKLSYPRACLLFAFDGAIVAAAAVVVCCCCCCC	76	1
TSFICSIYFRGIKWHFYPTTLLAQADSCIGSKNSINFNKGKNLIGCFYPPEKIVINFSFLKTLKNKEISSGIGEILKCG	79	7
SRMFDALKKVQAWVPVDGYHDLGPGEKILPAHQKVAYELSKCMTCGCCVEACPQYSKDNNFLGAAALSQARLFNMHPTGKNLKKERLDTLMQEGGISSCGNAQNCVEACPRSIPLTESIAHLGKDVSKQLWSNIFSGN	138	6
CECPECHKGQLSVIKSFATKKRFIGCTNFQNGCKASAPLLQKAMLKVLKTKCPECQWPTVIFRYSRKQAVSYTHLTLP	78	12
PVALSFITKLAPERWMAFMMGAYFAVTGLGNKVAGLLGESATDVGEFAIFTGIAVFCTIFGLLVLMIIKPLKRLTHNAEESIA	83	1
ILMRALLQGCSSAGRASVSKTEGHGFESCHPCHFLFCRCLCAALGGPIARDMTDKKSERDLSDRKFYPADKEAEFEKI	78	4
ANPNVFNVHVLVNYMPTRQNCCAFDIFCGSLFGSVFGKGPSIILYADRPKLRNTSGGFAGKLPSLSLP	68	5
RRQRQMCIRDSIGVGTRIDPTLCRADRLVGFVLGLKGRLPEIYSEIEVNFYLLRRLLGVKTADGKQAKVCLLYTSPSPR	79	8
VYVHVCAWVCVCVCVRARVCVCARVCAVSIDGSFVHWGGGAGDIQTVVVRACRQSVCREVSLRGLFNFMHPTAFSRRSFV	80	9
GSAAGDLGLQELCTGGLWVGGGTASKQLKGLQSTSFLNAMRDKGRFRELIEGLQVTAVIDPNAGLFSAACRARMLAESGGTLA	83	1
INHPGPYFFCGFHLGRCIDRKIKELNKECYVIKNLCLLFPADGYERVDKNLNYCYYTHSKGLEKL	65	6
GGGDTFGQAASSKKLPTTGKYYIEMTKDGSGSDSNAFGVGVSRCNRGSTGSWPATRQEPGYVGYLSFEYGFTVTHGLSTGNI	82	2
LGKHMYTFPEYQQQGAQVWRNLWSFLGPTGFTASLLRQLGVRGQALTGALSTSGLRGVTPKIADLLNKLGKDKLFALVANAGV	83	7
LVGSEMCIRDRSGTAGVGKTTIAKALCHELGADCSRQKQIRNLALVNETLEGLFHTGRKLSLIHI	65	6
IGYGAGKTISAHSQNVMIGWEAGKLLDSGLNTCVGFEAGASWNSAANDYEMCAIGRQAGKGQTGGWG	67	0
VQNWYPGDKDGVGGIYNFVTKRGACRGRNSKISWTQVETGSAITWKYPSCILQGDNSVGEFYSIAITNNHQKADTGTKMIHLGKNTKSKIISKGISAGQADNTYRGLVDIKVKAKNSR	118	12
SRGLGDVYKRQVGTRARVAAAAALLAFCSPYPIRFAIEGKSYAVLVLLVALAWWWRRSGHPIAYSAVAGLAGLAHFYGSVSYTHLTLPT	89	10
SRRQRQMCIRDSVCLISRRGPSVDSQYVGGTLREKALFRFVSCICQFPVGQITSLLGCVVRCSVYVWCVWIGRLGTDKTTVSYTHLRA	88	10
SAVVGKAYKEYKRDKKWLKFIRFARHGRKYRKLFGRYNRGLISTQEFWGNVYADLGVRSAKVFEDLVKNFLPLEEGWEFLEK	82	10
SRGLGDVYKRQAAEPVLIGLSAQQLIGCAYRLFSLGLCPGACVPALSCQSARGLAKEAGLGGCADRS	67	3
NEAKDLCKKIGFPVLIKASGGGGGKGMKIVNKEEEFETLFSTAKSEAQKYFGNDEVYIEKFFENPRHIEVQILAGKNRVVHLHERDCSVQRRHQKLIEETPSPVLNDE	108	3
GMNAKMSRGNCKGLTNCAGKRASCCVGVGGSQCCEFPHGGQPAPQQGYRVYLNRKSKGAYRPAGGKQCK	69	12
CNPLNKKNASMGTYGKHFGQQVQAGTLLWLGLVLARGWGA	40	5
GLMALGGAVVFVLGTFSSKPWVARRAKTLAESGRSISRLFVPPLIFSTALLSFAHGANDVANAVGPLAAIVD	72	4
SAASDVYKRQGTGRAGAWWNEIPGALHAQSPLGDDFRLGSGGCWSNARATICAAR	55	3
EPLSSKKGCRQESNKDKRLVAQAQKLSTLENAPSPLGFPFLCPGVGFKPSLAG	53	4
LPAVRELIKGRSKLLCFGDRLLLAALALGQIFQDGLIGACSTEQEALAHAAQAPDLVPVSYTHLTLPT	68	1
SAFISILFAVCLVIYMKKSKLGRAIRATAQNARAAKILGVDTEKVYAATFGINAALCGVAGALISITFTIHPYMGLPYTIRSFM	84	8
GIGGARCRTVAAHAVHNGLTQLAACHGVLHGEKVGFGILVQLRLEEQLGGSQLAAQARRQLFSFFRQL	68	8
DGFTVGDDDGSNGSSGTFVSWCWKAGGSKNTFNVDDVGYASFAASGITAGTVTPTGISAGTKQGFSIIKYD	71	-3
DQDYPLFMLYNKSNIPGRPESIGIHTGKLSNKISNKKTKQKYLSVLKSLINGCNLLKKSNCKFIVIPCN	69	10
SRGLGDVYKRQAVILKLSKILILDLHAANCCVKCLYGSSKQRANHAASIRFAMETLTWAARATILAQSIAISCL	74	9
SYMYIGPQGIVHGTTITVMNAVRMIEAKGNSKGIKLFLTAGLGGMSGAQPKAGNIAGVISVTAEVNKKAVQTRFQQGWV	79	7
SSLVKPLTGIPMVLLPRAKLSRLQCKCVLTALTHLALDYCQNSMISVFGGPQVHGSNHLNCYMVFLVAQSFPKMASRLIVKSK	83	11
STGGFVTMNKIKTGDQVIVVAGKDKGKQGSVTKILSNGRCYVSGVQMVKRHTKPNPNAGIAGGVVEKESSIDMSN	75	7
EHGVRSVHSLRGLSGVQVPSQRAANRAGACAAVVSAGLQNALFAKTQQGGLANSKRTKRLSGCRCEFHCSWDWEWLELATPR	82	9
QMCIRDSCCCARVCAAVREPGRASACVRENERREMREMHETERPESGQCNCMPLLPRAVLCGIYSLSLIHISEPTR	76	3
DGAKHQFRQETPSSKDIACLKTEGGGESTGKVVGGGIGAAVGQSLTGIPFVGWALSGAATMIGINQGGEIGGQMAK	76	1
IQGRGQVAQNPVGGWFRSASGCDNRFEIICQCMIGNQQRGVVVIQSIVSGKARSLGTGQLGKRGADCLNVLCLLY	75	5
CADAAHGLGAHIIADGGCTCPGDVAKGFGGGADFVMLGGMLAGHDEGKGKLVKSNGSKYIEFYGSSSETAN	71	0
TFRKFQWRANKWKVVMLQKIGFQPGINKQITPTGAEGQWIDCDNVRFRYGTPEKIGGWKQLGESNLTGAGRGLHHYVNSLGRKYAIIGTNRILYAYSGGVFYDIHPIKSTNTLTNAFT	118	13
EGGGEGIPLQNFRPFYRLKPTQCHRFEPGAATGKPSRDQLQQQLAVFGAPAQLGGNPQAAEQLHHQGCTLLFSGFGGDQAISHNAANVPTDLVAQGRWQELKQWMGGWRSTLKTAARGSLALHFRPWAINKVMRRSRDFCASDVLS	146	11
GISGGLRHRYQGIRDQILGINLIRADGTKAKAGGRVVKNVAGYDLMRLLCGSWGSLALITGVTLRLQP	68	8
PVMSLILSLKSPVSAVGWRKGGKILTKISEASIRGGQAAVLPIGEVLDALSSATHWHVR	59	6
PYALVVGNPSKQVGWVSEYGNKLIFDKKNNAICPESKEKYVLINKAVKKLWKILY	55	6
VGSEMCIRDSTKGVTTKEKLTCLKCNALWKEARSKKDKSHKSLTMGMWTRCEYCKALYLSLIHI	64	9
AFIPLCQISAGHASVDILANKFPASVNRFLRMVTEILFALVLVLIAWRLGAGLAGKYLSLIHI	63	5
LEVLRKWQQCMQPCAWSEVDFSLPCISPNWQLSHEVADTLSVCMCLRGLLSACKVPHAEAYTSHSLKTTMLA	72	2
FSRVPLYIASLVPGDLVTPKICCFGPGALSIELIQKQARTQHTYTCVTVSAHTALCSIPYASEYSDYWDA	70	1
SETRHTKFLKVLRKAASKDTIFSGDACQLVYTGSFAFPVAKPRKWFYPAGFCALGNALPNAIGAKLAQPDLPVVVLAGDG	80	6
LGMQMWAAGIVLGLIGHAAAVYAAKKDPKFLEVGVRHLKQGAYLSC	46	5
SRIFGFYIRGLAEYSGYCMAASSFLALAYTFGEKGHIRITLFLEKTKKNIRRFLELWCLSVATFFSGFLSFY	72	6
GDKLEIILDGGIRRGTHVLKAIAAGAKACSFGKIFLFSLAAGGQQGVEHLLNNMHDEINRNMVLMGWKNLKELNSSKLIYSNG	83	6
LVGSEMCIRDRSVRCCVRACVVICIADFWTSASGRACARHCRAHLQFPYKLYKPLKTVVQTVNDPNTCLLYTSDAAD	77	6
GSNQAAVWARCAVCKLKHCIYVKDAAFTKEPSLIAMVNQTASQCQRDAQQVFMLETRAGEMLGDSGCKMTVAGERWHEQFQK	82	4
FGAAGGGFIFGRLGDRVGRARSLAISILCFAGLTGLSYFAASPSQLLVLRFLACVGIGGTWPNGVAL	67	4
IVGLGITALTYLWQRDGDDGGNQEMAKGGKVRKALRAKGGFISGPQSGYPVSLDGGNSVSFIGHGLEYVAQKASGGFVIPINTPATQNNPGLMGQRMGEANRMGYN	106	4
ASSHTLGGAATAAVAAPPRVWLDAAVGAASGAKPARGTQHAKLTCSK	47	6
VVYSIPDRDCGQAAGGVLPGVDAYKKWVGQVAKGIGSSKPMLVLEPDALPFYHQGTCGNANNRIKALRSAVRKLSRAGAWVYI	83	7
VIPAPIAYIKIVAVKTLVVGFLKPASGPTQCRIRGSLGFICSGKVFALCCVSRDLNFYFEEMRVFQAGFCREYDSME	77	3
IGAFIGTEDLGQYILKALSDKNGAGIGLTLGICVAFIGLIFDNLIRTWVEKRKKHLGIT	59	3
GLGTAINPGVGTFVGGTAGGMAGYEGGNWLYDKLTGRVSGTVKDKDGNETTVSKVPGQTATLNGKKVVWGKNGGW	75	3
IVGYLGNRDSLPIILNGLKRLEYRGYDSAGIAVYNGSNIASCKSKGKISKLEKQLQKRKNISGGIGIGHTLSLIHI	76	10
SRGLGDVYKRQVLKSRTPSLSEAPVACASGRGPMARKSVLGMLAGACLAAAASAPVAAETLASALSSACLLYTSDAAD	78	3
TATNVVCTVSNGVKYKVLAFA	21	2
PGRGIQRRLTLANVGAILGLVSAVLTGIRLVRRLRPAVVVGLGGYASVPCVIGAVLWRVPIVVAEQNAVPG	71	7
EVKCTRGTEAGGIWKSKDTDLLCCAFQVNRPHDALSKACVCKGILSDACNAKAQCKHLTTSQFPSLTTLAVSNL	74	5
VTFTASTTYPVTVGKGGEVGTSGSAAGADQDGDDSVFNSLTAGGGGAGGRGAGNGESGRNGGCGGGGGAGYPTNARGGGSAT	82	-2
KYSLVTGAGKGLGKACAIALAEAGSNLIIISRTKKDLDGVSKIIKKLKVKCKSYTCDVTNYNEIKTIINK	70	9
RLHSCLIQTLKSLMNCRLISSIWFGVAAGFLVWTGAGEWSSQSKGAPSWANETSFAALQLRAQGKLKVGLGIGFF	75	6
IGGGTNGITTDNSVVCRWCGEKRHGPRGQNKSQKQCPVLQAALAVMVPANCKACGGAPGASCSVCLRGSAGLPPDVLGLSAPLRGEPGCADWASRLS	97	6
FFQGAGKFFTVWNPAKLYEMGPEMAMPKAACRALEKEALAKGKKK	45	5
DGDFQQNKFGHILDLIPICDKVTKLRAICHYCKDYGIFTKRLSNETAQKVIGVDNYVSVCRKCLNCQTVSVK	72	6
KKTNALLEGHFVLSSGLHSSKYIQCAKLLSYPYLADQICNSLAKKIKKKFKKIDLILAPAMGGIIIGYEIGKILKKETIFC	81	11
AAWIIAYAMAVSDSRYPPTKQFGRTTSVHTAATIGASITFAAIVWGLSGLAKRFRAEPKYAVWPLVAAYLAVLGGFQAVVQSK	83	7
AGWRGLQGWSGGSLQGWKTPGCLQGWLEEYKVGVLAGGGGAAGLARRLQGWSDASKA	57	3
PFLYRKGSLIACVGQGGKGNQSRGGLGGGCVTAGGNAGGGTAGGPLLTSLGADGVWAANIIGLTDT	66	2
NNACPLDIGQDVGICKCLGNGTSTCDVIAREEGCVETCIGTPARICVRKGCRYCIAMRAAFHNALRQQTAAADADP	76	1
TDFIGGLLIAIKELFKSKKTINYPFEKGKISPRFRGEHALRRYPNGEERCIACKLCEAVWPAQAITIESAEREDGSRKTTRYDIDMMKCIYCGLC	95	5
TIGTGGPTGVYFQTGNAICKMIHKSAISAEHGRKKGTAKAYRCTAPSTGGSNYNIGQIAAGEFQFGVAQSDWQYHAVNGSSKWEG	85	7
LIEMVILVNKQAHKKIIIGKQGQLLKKIGSEARKEIERILDRQVYLSTYIKVVKPGRRK	59	11
VLVLVHAVCQALLALGLLSLLRKDARKRWSPRTVGVFGVLASAINCWMMYSAEGKEAITDLLGLGKKTHTKEL	73	7
SPAVRNNGGGFYNHCLFWTVMSPNGGGEPSGNLANAINEAFGSFEEFKTSFSNAAATQFGSGWAWLCAKDGKLS	74	0
GETVLVSGAAGATGSVAAQIAKLKGCNVIGIAGGEKKCQWLKDCGIDEVIDYKNSNVHEELPKVAKNGI	69	1
GDMGKVILVAAFGKQVIAAKLQAGKFIGSIAKRCGGGGGGRPNLAQAGGRDGASLNEALTQARSDLE	67	4
RRNYVIGVSLALPLPGWRGTTLAFLCASPEASPLGGARVARWRRCCRCEGGRTLLGANADGISAVSPLLHLSLIHI	76	8
WPYFFTTLVNLLGPAKQVQGRTLTAFKKRIYGVGPKKNKSFKVETPTTYLATIQFHSGAIIQVTLSF	67	9
LLLSDLKGMRCRGCPQHADLQNGQCSKAKVWPWAFSQALVNGICALKRYEQGHRAMLVQNDVDSMFNPLFPVG	73	5
IDSFIHKNLTTAVVNLSLICPLQNLFCKRIFKKAHKGKTPGEFQLMHPEYLISKPKIFKEQIYQEIAAQQLYCSLE	76	7
GLGDVYKRQIRHRAITNLCHSPTLFVYGVVATSLGRDHFMSMHRICVFAPRLLSCFSSCMLALFALAPIHCPFTDFCGRDTQV	83	9
HAVCNECGGKGCDVCHNGWQCTMDDIGICNKCAMGWELGGSNERGSTKR	49	1
TWRKNLFAFNPKLLSKRCGLIDENGSLLKAARIPKK	36	7
DAALQCLSEFKKSPACVIVKHNSPCGVGVGKNVNEAFSGALNVDSLSAFGGVVAINRKCTVDLAKKIDKIFFEIIIAPSFDAGSLKIFLKKKNLRVLS	98	7
RHIVLLPCEHYVLFCCHLGRGQSEGGRLVVCTSRLGSLRHAITQFETNEHHPGVLVLTSRGGVGCGNVCLFLGEFAGVLFKRD	83	8
GEKRWLKNYGKKLLVGFLVGKNE	23	4
RRQRQMCIRDRCRPSYEIGDCCSIKVADAIAAALPSVLVLGSYAPQTAGANVWPSCATKVFEFQHCASIPKKVGKQTAGMVTVSYTHLRAH	91	10
FVKAMLMPGAKYGCQARVGSPLIQPLGLAKPIGGQRLQAPVAKTHPTALCRGGSGCNGNGGDWIWLGPS	69	7
TKELVGGKPSSNCNPWLKQMWDDIKITGRIEPRIKQQLTDLGWIGLPRCSAFLRFRIRRLPQFSSPCDAGFHEIQPDVVCFCGRICNGNAGLAMHQFKAHQIRHPLFDFVCCNRCPVCDRVFSTIR	126	12
VQNCHCIQCLKTHGNFAAYTKVEEKELKFLNKKTLKWFKSSKRAKRGFCNNCGASIFFKVLGTNQICIS	69	12
VGGGGLISGAISWFGKTKKIVAVEPEKCPTLNVALENGKPTSVSVSGVAAHALGAKLIGNICFNLSVQN	69	4
NQPTVLTIVHQAQKLIGVCKKKVDTIAPTCYSVCILTDNEGKMSTDLVSKTRSVSLTRFFGGKGRGACVQLTVKRNSDKPRT	82	10
AWMQAKITDTAHDTDAAAGYADKMNEGTLHKWFSGSKSKDGKGGWVNVTTGGTCASDEPGEGVPKC	66	0
IGPVWGTCDLCKQCWVPPALDGYPCQGAGSGDSAVASPHKVFIAVGTRAQLNPLVVPTIKLGTFPLGNEKQNFLSKFN	78	3
ITLFCCSKESPPFVLLSYYKGKKGGRTAPVAFLIRNEASSLHAGIPLLLACFPSVVLASAASLWAPA	67	5
GLGDVYKRQCLLFPKSLNRFFSNCPFWNPLEIPCGKQSFFGSKIVHLKGGADMLALRKRFHFSGSWSPHLSTAKSYMKRMELW	83	12
GKEDLKVKEAGSAFDTKLEAAIKSACSSCRFSDVSRTPVRSWLKECKNLSQRTVAGLCRFVVLLNPSISVALCLCLLLV	79	5
GLVGSEMCIRDRCCKAMVQNLSKISKSKINISITGIAGPGGGSKEKPVGLVYIGIKKGKTLLIKENKFKS	70	10
HQKLLGAYKLLGIRWGVGWLSTGLGGTNCPMQFSEQQTLKMDNYFKLIVCSSSFGTHTNVLSKKHV	66	8
QHVVQVVGGLLKARKLGKACGTMAAASAEAKVEETRHKAQNALHMTSLLLMQPGTHRRGRVVPVSYTHLTLPT	73	12
REQTRIQQAQQNAGWGAKFFGKFLNWGASIGQAAAGSPEAIAGVVNGFTDMLGDVIKKEKGEDYAYQ	67	0
TGLGYGSLCNATSACDNTAIGYGAFGALTTGNRNVAIGHGAGNATTTGACNFFGGNAAGTKNTTGH	66	3
QIDFMKECQKKIKKILAICWGMQVAVTAAGGEVKKCTKGSHRGIASNIEINKNGLNHPLYKNKDQKFNTPAFNF	74	10
CLMVTENLTIPDQIVGNIPNAGAVTATASIAVVATTSALLAKPLADLLLKVVKPAVKKVLKKVATLR	67	5
CASCALLFGSKCWKRVMAATIDFHVRGVSGNRQMRACFAKGKTGLRLCTVTVDLVDRASTWPRNQQI	67	9
SRGLGDVYKRQAGSWEWNGGWLNSVGNKEFIDFAGSSIVHSVGAWAGLVGAVLLGPRIGKYVGGKPQALSLIHI	74	5
VPYPGGLVNQCGGYIVMQNCGNECCYCSLQQKAGGSVGFGGPGFGLGSAGYVPGMGGMTAAVCGGPRCCGTVGAPGAARITVYYD	85	1
VATVSGRAPSGEVFALSAPVVVSAAGDEQALRGFTMKGGGLFKKGTAKVSAKGEKKLGKLVSRIAEGASAQVGITGVSASKK	82	8
LWGKQVCVGFGRAYPLGGLGLGTAKSTKLLHASVGKRLVLSLVVLGLSFMQKQGIYIEF	59	7
KIKADNKVEIKAEIANCHAKLGNLCGDEMSFMGGAFASTYVQAAAIAAGNDFVGGLASAAGTAVGGPVGGVVAGRVAGSLV	81	1
SRGLGDVYKRQVRMGGSAGFAATFTSANAVCCLRCEFALACGSRALVVEAKTKRGAVSKLAKALKATHLLA	71	10
SPSPAMHVRMALGNMKPAGMADIVTGSQAGAHMTLVATPTGGIGEIVTGGSGAIINQVTSGLLSHGCGTGLAAFGC	76	3
SRGLGDVYKRQGKWAGIGATAGLVVPVVGPIVGGLIGAALGGILGWVGGKKLAEGFDSIGNWLSLIHI	68	4
SRGLGDVYKRQVVIIGAGAAGLMCAIEAGKRGRRVLVLDHAKKLAEKIRISGGGRCNFTNLYADADKFLSQNPHFCKSALRQYLSLIHI	89	12
YRTSSKDDDRGALLAIGLGLYLIGLLGGLMAGLIKSAISKQKEYLADASAVQFTRNPEGIGNALKIIGGHASGTFV	76	3
PLIKGGCGFLRAGCRCVGSHCGAQIRWLQQAPFLVSSCNVIDKVYSAVKNYNASSVSACPDLAGVDPVKFIEIAVCDSDARRRLRVEFLSNRGI	94	6
GLVGSEMCIRDRVVRAQNQVPLRVKRRGHVACIVGGVNGSRDPCLDRGFIWLLAGKLWLVGVGQSSPVSYTHLTLPTK	78	9
LAPGMCCCSIPLIRAGDQAARCSNGCSLKPGTGIGAARAGHRAWSCVEHLPLQNNSATVAMHQAVIARRLEVSQFPLNALLF	82	7
LKKPEWLKVKAQFNPNFHKIKNQVSEKRLNTVCEEAHCPNISECWSAGTATFMLMGSVCTRACKFCSV	68	7
LSNGGTKRGLPISCFLNEASDSLGGILDLWSENVWLAAKGGGIGSYWGNLRSIGEKIGRVGKTSGIIPFIKVMDSLTMALSQG	83	2
SSAASDVYKRQDGSCGASVSATDCEASGGQFNGQGSICPTNLCQVDRGGCCLSDGICPVSYTHLRAHETVLD	72	-2
SGAEGISAKLVLKDLAQSCKAPLGEGFLSSVGYLLWMAAAAIAMFAASTRQIQGSVLNRQFAFCGGGFS	69	2
GDTVGGVISCHVQGVPIGWGSPIFDKLHAALGKAMLTINAVKGFEYGSGFYGATMRGSDHNDLYQSDGGTRTNYSGGIQGGIS	83	2
PEDVIISSDIGNNCAIGNAYPTFEKPRKYLAPGLFGPCGYGFPSILGAKIGCPDTPVIGFAGDGAFGISMNEMSSCAREEWPAITMVIFRNYQWG	95	-3
WALRDQLRFGRLEGLAAKLYGFIKVRGWQKLGVFSSDGLKRTVASFSSFVDWCGADFSDGGLKLAPG	67	4
HIVEGLMVAIANIDSVISIIKKSKDTKIAAVELCKKAWKAGPIQAILKKVGKDTCKPKGLSSACGLRGK	69	10
TPAGEGKTTTSVGLVDGLCHIGKKAMICLREPSLGPCFGMKGGAAGGGYAQVVPMTDINLHFTGDFHAIGAAHNLLSAIVDNHIHWE	87	4
RVMADQCVGSMANAEQAVREKAVSAITIKPAYLGGLSTARYLLNRCVQCGVRVRVDGPWCGGIGAAAVLHLAAGVCLLYTSPSP	84	5
LLGFGIIAIPTGIVSYEAIRQGQNDQRRCSHCGFEGHRPGAEFCDRCGTVLPLAKR	56	4
VISVAGAGGLISTGAGNDIITSTGHIGSKRWNGSTGFGSTGIRAGSGHDTIKLTGGSANDWGISSYSAWI	70	3
IRNILTSIGAIWAGAKILGVINGIGRVVGFLKALLLNPMFAAGVGVIYAAAMQGLGRSEKEVIKEMESMGGVNSANRNKLIEQ	83	4
QSTVGGIATGAAIQQAGRAVVSLAPKAGAVVFKGAAKAAPLLAAQGAYEILNAGVKGVTKKSIPEHGLASV	71	6
QGGQAVGGFPFIGGEGGFGGGAAGYRHNNEGKQGAGGGGGWSGGAGSSATGAGGGGSYSSGMNTTIYTANQEGDGIVHISRIKELPDNIDICLSLIHI	98	0
ALIVEDSCIGCAKCIPKCPVDAIIGAPGKLHQIDPDLCTGCELCIEPCPVDCIIVEKIKSNDAITLRAQSQERYDRKRLRVTSKKKKISLNSSSNQSVANLYKKLL	106	6
VAAAAGNVGFLKFLLKRGASKAAQMQGGTAAIHLAAAAGEKNAVQALMKAKAQVNFMRDDGGTPLNAAVEGGN	73	5
VHILQLMNELLHKSLFFKKDQRCCSFNGGDFVEEFQQWIGCAQMVIGDWQFTYAMKAKSGLRGYCSPKAKTVCWEKGLQEVI	82	4
VFIDHLVAPVPHGVNARCKACYAKHSTYFLGCKAYTCTVLIEYSKEIGSGVCSVVGYVAIFRIAFEFVLHSFRYYRGELLQRYAGLVCRVVTTHL	95	10
LPAKSAHYIAALYPIKFLRCRSGCAWPSWVIARTRHILLHDRHRWCLGGSKEFAQFGTDRCLRDRLRRNPRIIHGTACFGDAGGRVNLLLGCFLGYGVFSLDSRYRLFCNSRPNGSGL	118	18
VMIVRIGLGIKCKKRNVDGGRCIVSAESNFRIRLFCIMYRPVERSHVVLYAGRCGWPNINCCLLYTSDA	69	8
GMMCKMGCAKTIENNLSKMEGVQMASVDFETSIATVLYNPSILKTDDLALTVINTGDAYTVSNMSSASNKKSGCCAKGTCKKETCTKKKT	90	4
PDDVIISSDIGNNCAIGNAYPTFEKPRKYLAPGLFGPCGYGFPSILGAKIGCPDTPVIGFAGDGAFGISMNEMSSCAREEWPAITMVIFRNYQWGAEKRNTTL	103	-2
DKNKKIIICAGGTGGHVFPAKKLSEMLLKETVEISWIGSSRGPEEQICKDLGIKFYRYPLTGFRGKSLFFKILSLI	76	7
GGLLVAIGAILLAAKGLFAKTLYDMGLSFHDVAAIRSVLAVPGFALLAWLYRGKTKIERDTTSRRNDLLLALFAGFLCYY	80	5
ARGEISHFKAVATAVSGTVGVGNIGGVAVAISLGGPGAAFWLFIAGLLSMSTKLVECTLGVKYRRYNADGSVSGGPRFYMEAYFRER	87	5
NTALCAGNIATPEAAKFLIKLGVDIIKVGIGPGSICTTRLVAGIGGPQLSAILAVRNGLKNKNAKIISDGGIKYSGDLAKAFAAGADAVMIGSL	94	5
HWWLATGLKLNANRKLGVDWCQGVLRQYCCAAQTIDVYGQTNLGGFNNPNLLEQITGNFGKKDGKIKKNSKKQQKKVQIKCKRFWQDSLQNQPPGIAKFTQNRNFHFEAGFGFSAPFCAICAGYRSKIRSICHVTDIVRKSWFPTY	146	19
LVGRLDRPVDPPYQRLVLLVQKEVAERIRARPGHSCFSALSVRMQLLARCRSVCPVPPRCFQPPPKVQSEVICLEPLPAS	80	7
RLKAAGLVILGKTNTPEFGLNICTSPKLFGPTLNPFDTTRSAGGSSGGSACAVACGMMPAAHATDSGGSIRIPASNCGLFGLKPSRGRVPLGHDRAEGLAGFS	103	7
TYFIGPNCPGLVTPGECKIGIMPGFIHQPGKIGIVSRSGTLTYEAVWQTSQVGLGQTTCVGIGGDP	66	1
VMCFAYTNEIPKSVEELEKLSTDAFLQTAMRDQAGGQIAIAYTVWSKKKGGGKLIVKEVFKKIKKSNHLNRLVTLSPLTEMATH	84	7
ADLPDSKGALRLFFGGLAVAVSVFFKGFLAGFKQGLAKTLQFFGIKRWTKALNTSALKNLRSMGGKI	67	9
GIVGGHSAVMGTAGPAKIRRRCGPARLGPCAVKSLPALGIPEHFPGGIKGQHLLIVAAGIGMVLLHQLAVGRFDLGVAGGAAD	83	9
RLARFGQGLTGVGGGLGSVQTMTGPATPQQSPLAGAINTGIGAFTLGKLFG	51	3
LYSGLLSGQTIGYGGINTTGTTYPAGGGAGWKGNGLGGHTNCSYQWPYYVQGGWSKAKTLDTSSSTSNGGPFMGGWG	77	3
NQRRRGDGGRRWVRVVMAVLATIGVIDTGSITLSKWGWIGDLSCSSNGLFGCNGCEKVLSSAWGSLLG	68	4
PGGLGWGIFQWCGSRFLHLGLEELGPGCCRRKRPPLSLTLCRWPQKLAVGGDCWQGARWLLGCVVDKSVSLQGLVEPISNK	81	6
IQYIDCGTSGGVYGLERGYCLMVGGSDTAVSICAPIFRALAPGIASAPRTDPMTKATSAEYGWLHCGPPGAGHFVKMVHNGVE	83	2
GSSSQIVRLNRCRPLACCNRSITPSSLCEGPCQRPLKNQIPSALLATIGRLKTALKVAAWPLWMGLKLSAVL	72	9
IVVTRGDDGKVSAFINACRHRGMQVAAGSGCAKSLSCPYHGWTYGLDGALKGVPGQSGFPDLDREQHGLKSVSAIEHGGIVYV	83	5
SSAASDVYKRQTGALAVFGKEGKLGKVFGQITAFLGKIPGVQKALNFLKTIGKVFSRIFFPITMLMACLLYTSPSPRD	78	8
GIGGGIVLGGELQRGAHGMGAELGHLRLVRNGQFCGCGRTGCWEQYASGNALVRTTRQLAVKRRKEANILLSFGDGTPEGIRG	83	7
PLMAKTGCTCKPCRESNAVAGSASEAVLVGLGAIPGAWLRLKVVNHFQPMVPKKHWGTFIVNVMACFALGLVLALHETCVPSS	83	7
CSAVSYFSTRVGSIIGAGRLSFRVRDGSGRFPAAMDRRNFIHSFLSAPRCGGRCVGPGVLVVGCGRVCLLYTSDAA	76	8
QMCIRDSLGSIFQGFLANKALKWLADEKNQEDVGKVFKFLEKNWKILLGIAGGLVGGVVVAKVFSKLYTM	70	4
HPSWKWAEGFSQPCCRFASGRQQQCLALCCIGEQLPHAGGFASASSANKKKTLVLVKPLLQLFEQAL	67	6
WKGEIPSHVFLQTGCGGLAAAVTAKLRKMWGKKFKICTVEPTAAPAIKESILSGKPVMTSGPVSNMGRLDCKAPSHVALK	80	10
CFIYNCSTCLRNIPEMITAILLAAGQSKRIPKENKLLKNFRGKRLINHILNQLIKSKVRRIVIVLGHEHSLVKKVL	76	15
SKAKPLWFGAAFIVAVSRIHVKMHHASDVIVGAGIGLTLGKIVKKLVSFK	50	10
PCNDFSLVGEKKGLSGKYGGLYKAGVKCLKAKQPIWFLAENVSGISNKKDDYVFRKILNELQKCGYNLNVHKYKFEQYGVPQ	82	8
LVGSEMCIRDSWKAAVFHKEKQKTCKAIGEYRISLRNKCVVLNIVRGSCVFSFVQLQRKHCTQKGLFLSDF	71	10
IQAGLPEEAIISSDIGNNCAIGNAYPTFEKGRKYLAPGLFGPCGYGFPSVLGAKIGCPDTPVVGFSGDGAFGISMSEMTSCNREEWPNITMVIF	94	-4
LLALGLLSLLRKDARKRWSPRTVGVFGVLASAINCWMMYSAEGKEAITDLLGLGKKTHTKEL	62	6
AIGNAYPTFEKGRKYLAPGLFGPCGYGFPAILGAKIGCPNTPVVGFAGDGAFGISMNEMSSCNRKEWPKITMVIFRNYQWGAE	83	3
LSFSFLTGADSHICGLASGGQAHCWGYDGFGQLGNGRAMGGGGTTGGYNTNIKSTTPQAVAGGHSFVSISTGNDLFSCGVATGGQTYCWGRNTRLGTGATDGLI	104	3
FGIPGVGVLGSVLTFFSFVFVGWMLKALPQIQKSIKEFMKRAQTLIDMLTGFFTGVKNFIVAIFSAIELVAKKLGFGGADGLK	83	5
RCVVAPCLRSAGRGLICSCRSANRGSDYKLRSFLFKSLCSVPAGPVINLKFELEVRGRYVVCFMLGLLPV	70	8
VGSEMCIRDRCGTSKASESRVFRRHGLRYPAVCQFTNLNCVMVIVLCVGGGSN	53	5
QNNYTHVIRYNGGCNAGHTIYHEGVKFVTHHIPCGVFFGIKSIIGPGCVVHVDTFLDEIEKLEEAGIPAKELVKVATNAHIITDFHRAQDSKDEE	95	3
RGLGDVYKRQIINSKTKKINTDWLKKLCKDIEKYHKDKKIIIVCSGAIALGSSLIKKNKILRKLEDKQAAASIGQIELAHQWLSLIHI	88	14
DVIKGIDLESLHAKLLTGNLKEEEVARATKYQKSAFPSGIPECGADALRFTLLSYVTGGGDLNFDIKVMHAYRRFCNKIWQASKYVMGRLPADFAPVASLDASKLSLAEHWILHRMNCAVKGANDALEARNFSKFTQSIY	140	7
FNPNLNVITLNSSARTAQEAASSLGCKVGAIVKSLLFKTNDTFTLNLVAGDRKASLNKIKKILKKKNVSMASA	73	9
DGPRQRRQPEGDDSFIRDLRKYRQNRRRTARGVMVVLCCFFVVMLWFFAEVCPEAYPPWLLKLIKFIGTPSRR	73	8
DVLCLKGLCRISEKAAASLVQYRGQLIVRLSQFPESIATILSGKSSLFDVG	51	2
IRLSLVGSEMCIRDSAKIAHALGKDLTLDEGNLLRKVLTKKGTGKGHEVKEGIHSKFIAGCKDKGINESKCQALWEKFEFFSGSVSYTHLTLPTIA	96	8
GIIEAGRAMTGTSAIGVAASQLKGGRKKQKGGGWQCKAHKGVSVSMPKGAGSLLTKIGIPPSGGWPYTMRK	71	12
GKPWPLGSSLVEGGVNFSVAAPQATKVELLLFAGGSSSEPDQIIELNAKHRSGDYWHVEVQGVGLGCCYGYRVHGPVSSAGP	82	1
VEDFKEFITVALPKVLKGILALVALGIGAKILKFAIMSGKGAALLLKNLLKLGKNLVRFAMRNPKIALAL	70	9
FFFFFVFAGGGVFSYLLQNSGSRKPAQNQNLELALPQIEWLSRLLQQGGASIGKPIATTRRGRMGRFLAGGNHGEHYG	78	7
KSKKIIFGLIKVASSEVEEIDVIRDRLLSCLNHIDKERLIAAPDCGLGYLSRDMAMLKLKNLSKAAKSI	69	5
GNYTFYTFTSTGTFTVTQAAPDIRHPDGRPGNYVSIVTVGGGGSGGHHHGAGGGGGGCVYATDPAGVGVIDLRP	74	3
KDAEYCIKKWNGPMALKGIMSVEDAKKAIDIGCTAVMISNHGGRQLDGSRSPFDQVKAISDAVGDKLEIILDGGIRRGTHVLKALAAGAKACSFGKAFLFSLGAG	105	6
RQRQMCIRDRSSTVEVDGSNTELTISGSVAGGAGKNLSKTGAGKLIMGGVNTYAGSTAINAGILSVSADSGLGTAPG	77	2
LGVGDTQGSFFGVPEGPAKCVSGCVGGKSDRFEKEVLSGFRTSFWT	46	0
SSAASDVYKRQDLSGPAANPFAERKKLPAATGGLPAPVGGGGGRIGGGIAFGSGVPQGEVVNSATQPGFATGGVPVSAEGIICLLYTSPS	90	1
ARLLKFAVPKLLKFVAKNPVAAAAIGVVGGAAIGGIMQSQTPSNDPERAAEGKTQLDDTQDFGGTTGAPI	70	1
CVTYDVALQLMRAGAAGVMVGIGPGAACTSRGVLGVGIPQATAVADCAAARADYEKESGRYVPIVADGGIVTGGDICK	78	-1
AAQQAMAIPIKFLQDQLPCIVNSILGKIGNTVESLLGSIVDNVDNFVQCVADQTIGVLANDIIGQAADGLSAALGGLDKIMQFINSF	87	-5
DKDIGEIVKVLKSDFITQGPNIINFEKNFAKYVGAKYAVACATGTAALHLSCIALGINKKSKILTSAVTFV	71	5
RRQRQMCIRDRKDIVAVIGPCISQKNYEVGKEFKEKFIRKDKKNSVFFKFRRKRIYFDLSKFIYNQLISFGILNIDVIRKDTCLLYTS	88	13
TLMRSSAASDVYKRQVIIMEKIGHFLDDAVRKMYKDFKKEGLNKLECSSLISEKLDIFKILKKASKRWDGGYVIGGCLLYTSPSPRD	87	7
ISIEGKPNTYPFSIVCKSDTGNKTEVIPITKIYKSPLFGGGGGSGGGAAVTAVTESGQCYYCSLAFNVKRGPITSSDITDKNM	83	2
ENEVKRLGNKVISKKAIPLDGPVSGGCHRAATGNIAIFVGGERKAFEKILPALTVMGRKVLHTGELGSASVLKVITNYLASVHLVALG	88	9
GRECSVSVGVCGEVDKKDFLSRGGAQADDLIFISGTLGEARLGLKVLSSNKKNISQEEKKYLKRFLKPKVHTSL	74	6
AYTLHQLVVPIPKAASFVEACTMVTVFSTVDVAMCYAACLPSTRKQPVLVHAAAGGIGLAACQVVHALGAEMWATAGSSLKRH	83	6
VFRMLWRLGWVDSLDEGKASITVNNTTPSKYKYGAHMWLITHAKKVCKSRSPICDPCVLSAVCDKRDINIPKSKLRQNLQS	81	10
PKSRIMSAGTVGTSKRIRVNGPEGGGNKLQGLPPICNMRSPLVPYVRTRADGENRNVVFCVNQLSGGVGAKRGQFGPGNRAGVGQTGGC	89	10
PFALKGVMSVEDAKRAIDIGASAILLSNHGGRQLDGSRSPFDQLPAIKEAVGDKLEIILDGGIRRGTHVLKALSLGATACSFGKGFLFALGAGGQAGVEQILKRMREEIRRDMILLGCKSIKELNSSKIAYRWCNKRIWLILKN	144	11
STLAFANASSSAQLASLYPQTGGTYLYANKVLGKLPGNIAGIVFILGKTVSCVAIALTLGNYISPIYGKE	70	3
CRLAWLSQSAMDRCLDGGNSNVNGCSLSCSVLLNCQSTVATVAFGVPCAGAALACYWDKPCITSSRGEIAGSS	73	0
QTVLALGGSYLCCNSLTLELAFLAVVMGTCIGTCMEKCIPSASAPLCSMYPLGGARGRPSLTGLARGPTH	70	3
GIPGGAVFKVMNRAKKLLRKGKKAKDAAAAAGASSNVANIAKRAGYMATAFGATDFIVANPERENLVLE	69	7
FFMVALYGIGRLLRPFPTPKGLVIGVQLLMGACAIILPIIRAEGIVRVFAPFLLGEKAAMGKTKGRQQGPGGKRKAA	77	10
SINSLSSLCEKTGANIDELSKAIGMDHRIGPKFLKASVGFGGSCFQKDILNLVYLCKFYGLEREAEYWHQVVKINDNQKQRFAKKIIDHFDGHLN	95	6
TQPSTCNETAIINSGACQVARFKTSATLKIDDPENFTNRVNFLVVAGGGGGGAARNGGGGAGGLRTSFGCEATRGQVL	78	2
LISLRKYGLKVNVYDQRKLKKLGMNAILGVGQGSIRGSYLVTLEWKGTKSNKRPLGFVGKGVCFDTGGISLKP	73	11
AALFVSALAVPSSALAQKKIPKAQGHNQCPLGYVNTLGTTCVSPIYYEMKPTNGEACPSGWMNVGAGYCRKK	72	6
ALTVGLKSWSRGQKSQAASGICSGGVSAVMGSSDLDAHTLGSGGAPGNQLSCS	53	2
GAAAIVILAGAMWVMAKAMQGFAKASEMFIPFLEALFDGFKLIVDTIADAFVKLLDSIAGTFERLADIDGGALGKTAVGIGKI	83	-2
SEKQIERASRWYAKWGRWSLLLSWMPIGGDALTVVAGVLREPFASFLALVAVAKTARYLVVAAITLQWF	69	4
FGDLPDTDTSACYGVASRVRGVVAGGNMVNRICYVTMSTLGNAQDFGDLTDARYAAGAFSNPTRGVFGGGWS	72	-1
RSGCSLKCCAGGFTELAAALPGEVIAALEAVIASNLMNLAEPRCRMKSNLHGLIVGGNRLQARIVVRIR	69	6
SYINADNSIGYVAADIGIKQAIKNAKKTGIGLVAVKKSGHYGLSSFYAEQAVKKKLMVFCFTNAPAALAPYGAKKSLF	78	9
QLWLEAYGSAAGDLALQELCTGGLWVGGGTASKQLKGLQSASFLNAMRDKGRFRELIEGMQVTAVIDPDAGLFSAACRARMLAESGGTLA	90	-1
RGLGDVYKRQGVFGICGLFAKQAVSAETPIFCSFAIIGSVECEQFWFGVGQASSRRTAVRGDYFCANNRLPIRAQLAFGDFGATA	85	3
VGDKLDVICEGGIHRGTHMLKALSLGAKACSGGRLYLYALAAAGQAGVERALGQYKSELERDMKLMGCK	69	5
AIKFVWGGGHKFKVDSAGGVTLGQNFSTNESAPSKGMIMEGRLGIGTSGVGQATLHVADLTSETNGKVIISGMASST	77	3
LSSMSGGLCYGTLCDSDAAKLLGGLGFIAGGVLLPPLASIKTRNVSSVEIAVRNEAREFARKNAGFGIKARAKKVARPIATGVLTNF	87	7
VYCGLFEQGEKVRVIVYAGEDISKEKSAGEIVKSISQVLGGAGGGSPKFAQGGGTDKSKKEDAIKNAKSMIIQ	73	2
DKVTEVAREKEHAGAVELGAKLAILGMPIKGGLVASLGNIAKPLVQKAKEIFLDDANSADQYNQQLAGKLVTSIL	75	1
TIFLVEFIKGLLMAVKEMFKKSKTLNYPFEKGPISPRMRGEHALRRYPNGEERCIACKLCEAVCPAQA	68	6
TALGWLERRRQNLFRSWASDSELCKLDSSCAASLKNGELKWSAFEAGKFEEKDCCLLYTSPSPRD	65	0
RLDCAGTGSGLQVVGMGVFVEGVRLSGCRGRRGGCVGVFAAARAWLRDAVLADCHASGPQADGRDSEGGGLACIG	75	2
SRGLGDVYKRQVISDDPSLNVRDLGECLQPARVILSSKLQISEKSNLVKTVHEQPVWIFHSSDAPKERKKSWLGKGAQLFECPVDNAGISIQNVLQKLASKGITRLFCEGGGKLAASLIR	120	8
LLVRIEHLEKTSKEKGCSGGIGLIIKEYAGVMSTLDNQVRLKECPQCKGAVIQHFDTCPHCGACQSKRCTEEDEGLREALTK	82	3
GMVYVRGHALDYDTWSEMGASGWAYADILPYFKKLESWNSAGHGGDPAWRGKSGPLHVTRGSRANKLVKAFVNAGCEAGYEVTDDYNGRKQEGFGPMDHTIFHGQRWSAAKAYLRPAIKTGLCRLVSGFARKIIIENGKATGVEYDGTS	149	9
VLLFGTSFGGIVRGLIGTVAKLTIGLLKLVPRFLKFFATPLGAALGIVGGTAIAAVAANQKGTAVVKDPDDP	72	4
HHGTVVLLRCFLLLPYHDVLRLHSRSRQCLLCPAPHVEGVVQARKKKKCWFMVCCRERPAWWGALVKVDIPFKYSAQVGRTTEWKEKRLHIWLSGRTTRQSCQSCLDSSRHFPSFVQISTPTLFTHRDFPFLFSITTLKKNATA	144	23
TKNHFWDHFQRIAKKTAQIEKPIVAAVNGMATGAGMDMSLHCDIRFASKNAIFRASYAAFGLVPGNG	67	7
IRLSLVGSEMCIRDSICTHCTLFYGNGAAVHAAAVAYVAHTAMHPALAELCSCCSRIFLSILLCVLLLIAKYV	73	5
VYGLERGYCLMVGGANFAVSVCAPIFRALAPGIGSASRTDPLSYETSAEHGWLHCGPPGAGHFVKMVH	68	4
DLHPTQRAFLAAQGFQCGFCTAGFVLTASTGACTDRDLKGNLCRCTGYRSIRDAIAGTSRDASSAPGLSLIHI	73	4
LEDIMGLPKEWKEGSMKGANEIFKKVGGSGYKFVRGDRLLDDGSIKNAFKRVKDQTNLSSEDKWNPAEIWM	71	1
ITYSNKAKLNILKVPKKIIQKHGAVSVQCCLSMVNNLSKISRSKLCISVTGIAGPKGGSKQKPVGLVYICLLYTSDAA	78	12
YKRQVKHVLHPSAKQAYPLMSIVLLHLGSAMGVTSKSRGLCKMFLNAVNIGTYLQNVAHAECG	63	10
AAYMIFDVDKPWGIAVSVIGGLIVGWALGKTAEYYTSDAFSPVKKIANQSETGPATTVLSGVSTGMVSVAASVI	74	-1
GIMDLESGRQMYFLGKLVKKAKRAVKKIVKSPVGKIGLGALAMKFGAPGLFKEKILPALFTKGKLTGLGQLAIAGGLTAAPLL	83	12
VADPMGGGSVYRTGGLGGLGNSQVGDPGVEGRGGGGGGSGQAPSPGGRGGAGICIVKYATPGS	63	1
HLDLPPLCNGILAGLVAVCSGVAVSEPWACFVIGIIGGFFEFGFAIAVQKMKIDDPLDAAAVHMGGGMIGMICGGLFGTRINTDAAYSTEQPCGAFM	97	-3
VLDLRRRSRSGAQKAYGSLQGHRCAAGDTLRIQEEAVCEPMQHDGKDGRLCCAANCNYACGGGRLQGRCSVRSGDCAFVPARR	83	8
RRGGGLFYRSMDRLLNGANHIVHTSFVGHFLGWLGKSTKSAPSRFLVLVMTPFWKAKGMGEDDLKDKQQS	70	9
QKFVYKEAAKLEKSLLKVIKDAGVQVNKADKGAFIAASKGIYDQFGSEVPTGGALVKKVSSLAK	64	6
GGWQSNTTKSRLNALCDAFCVTGEGVFQKDFQWYVRKFVGCINGKNIFKTEDFSNGYTFA	60	2
CLLADGHVDIVVESGLNPWDIRALEPIINNAGGTIRTWEDNSIYNGGRIIAACNRELFKKCKKKLNKKK	69	5
RDLHLCDRRQRQMCIRDRSLQASVGNIVGQLKGSGGGRGGKGIGLFGIFAAIAIAVGALLVPKIKEAVKFLYKQAN	76	10
QKLQLIGVASPASAVISGICSGIISGGAGELKEGIKITNMGGGYTSEPTVAISSAPAGGIDAKGVAVVAYDYVNCEGKKGGTV	83	0
NLWEENVWLAARGGGIGSYWGNLRSIGEKIGKVGKTSGIIPFIKVMDSLTLAISQGSLRRGSAACYLQIDHPE	73	3
QHVDNYDGRIIWWRVKNLSHNWNAESKPTKYFHRVIRIVKPGKLSDFWRFANRITEVYKKHKYTGIQAVFNVASG	75	13
LDAHLTFERNKEFRPRAVSELDDASFDYLIPGLLPKPWLLLIHADGGTGKSAMCQTLCKHISQGRSFNVHGGLVNVPKGRCLW	83	6
AGSSDCWKKYVGSNGITFGINEFGKSAPYKDIYKYFGLESTNIKNITKKLFKK	53	6
PKGATAPKGMAHCAASIERGQKTTCQACTLCDGASADVFINAHGASAGKVTA	52	4
GRNGGGGGQSPGGYGGGGDGAYHPHNSPTAEQQARFGLAGTGGGGGSGADGTKNDAGSGGSGVIIVRYKIASVETEKATGGSV	83	2
SRGLGDVYKRQVSVCVNPVLGITFALGAGVIGCGCCGKDGVRISWNKKSPTCTSKPPNKGCCLNTVSYTHLTLPT	75	8
PEKSILKEFLNGGWLVPLVGAAAMFARLLSGNSGLSLKQQFKRVITAAIAAGIAWFVLEQTDVSSLTKAITYGIIGVISPEVISGIVRLGEKFAKNLSLIHI	102	5
VLELLTASSGIEIKNKFSTSIGVRIGRPEKAAPRLMKPPVHVLFPVAEKGGLTRDILKAVVASESFFSNLNNRRCNDCNIPSIGIVCSKCGNKTTKFYICRICKDELETPHCEKCKRDANGF	122	10
ALDGFGNDEGYAALRQRFGAAAKSWASVYEANSLYKTLLKLHSRKQVGWDGAATWGGDGIATLLQNVSAG	70	2
RPNKCLRLAPGAAPGLARQKMCVFVKICQKYKNGESAGRKICKCVLRLSKPSTWRQIIVAHKHEKSRSLIKRC	73	19
SKFKISQPAVLAALVTLIGCFTSAYAAAPGKKPNVVIFLADDLGYGDLATYGGKAQSPNIQKLADRGAMFTDYYAAAPVCSPS	83	2
CHSLLSACSKASTGIRNRAMVVVLWRACLRIKEALSLLPKDVTQDSIRVHSGKGGRARTVGLDPEASAVV	70	8
ESASKIPKRVAPNWLIKFLALFLPALKMIAEGLGKERSMDSSQARNLLGWNPRSAKEAVKSAAESAKEFGLIKD	74	5
NTPEVLSDATAEIGILLILGACRRASEGIDSAKEGGWKWSADYLIGKQLTGTRLGILGMGRIGQKIAKIAKSLGM	75	3
KVDDAAPLELLGPLGCGIQTGAGAVMNTLHPRAGSSIAIFGCGSVGLSAVMAAKAVGCGTIIAVEPNSARRELAKQLGATHLI	83	3
SGLTDAFGHKQLGGVAPVLAGMISKIGLKNHWAVADYLQRSARHIASKTDLDQAYAVGEHAVKLAIAGKTAV	72	7
FDVCDPTLPPINFKIPKFSLKPNLFAGFKDNIIKAIREAIMKTISLLVDKLIKILEEKLCDALSALGKAGLDFFSGNPVDFG	82	1
LGPGGGRLPGAIGKLSRWLRQGMQILQSQYAKQLEHWLQHKRRIALVLLSGLVITASGLAVMPTAFIP	68	9
YNLNCSTFCGGKTIIRRKAWAKSSLPETESCLNCDLGSSGAQLQNTLIAMTKLNSRLQPTLLNGKKFLSLLKTGFTLVELLIV	83	6
TFLILLAGWGIDKIFKWLGDPANKQKVEDFKEFITVALPKVLKGILAIVAIGIGAKILKFAIMIGKGAALL	71	5
DYSELKPTTCTWADGDKKMTSDKGHNIPQSKCFTKYLEDKNYLISFLKNILWWKKIIWKLLK	62	6
GFSSARLFGPQRVCCQTIEKCVKQLSRMVQKGFCISCARKRPRSVLTAAFFIGSIEIGRANCRGIVRKSWRVNAKVGRAVALFLLGCVESHLHGSGRNLCSRDSPIGPADDNLVGLAAGGATEGEDVIGL	130	12
NLYETLKIPNFLIFPGSETKLLKGLELGCSGIISAICNVTAPLARKVFDDFADKKKQTFNERLCAIRKVFDK	72	4
SRGLGDVYKRQLCVLGAVGTVAAGCWQAAKAVALTQARAQAAQQAGGGCAGESGGGCATCTLSCSDQKS	69	3
DLNAAKKRNIVVTNTPEVLTDATAEIGILLILGACRRASEGIAGARASDWKWSADYLIGKQLTGTRLGILGMGRIGKKIAKIA	83	6
KIIKFIKLVNSILNKESVIRAEKSLKQFNPDLKVIVLEQTARTAVDAATALGCKAGAIVKSLLFKAGDSYVLCLV	75	6
YEAVCCLLDGICKAKVDLPGDAVGKIDHCISFCLKHLSTIVQEYAVNAFKSLCFAYYDGMPLETQIQRTVSKYMDLIGKERSSLLCQGYVLALGSCPAKIMWPCADLSLIHI	112	2
AHGGSIKGAGPTVVGGWVYFSSGYGLFGMPGNVFLAYGPK	40	3
PIALLNSIHFGAPNHKKTKSLLNGVVSGIGGYGNCIGIPTVAGETKFDETYNENILVNAMAVGHAKKDKIFYSKAKGLNKSVV	83	8
VAGSALGIYNQGGFGIAHVLAVLTLIALIGAIVMEKFKIFGRFSKYFQALGYTSTFLFHMIPAITDFLRRI	71	6
LKAPMLSVTTILSDDSTCCVKQGRCFMRKVHNLFDKFGKWGKSYRENGGVGGWWRNKWHAKRGNDVGDNRLDVP	74	9
DAVGDKLEIILDGGVRRGTHVLKAIAAGAKACSFGKMFLFSLAAGGQQGVEHLLKNMHDEINRNMVLMGCKNLKELNS	78	5
GFCLRHLLLKLFPSLYFTACSLGNKKARLVRAYQYVVKKSEVPLQACFGAIGGIISKDTRQFTVD	65	8
KATRAVGIFNAYCARCHTAGYSAGAAYTKTIGSGGLGPALKGGRVNIQFKERDDFIDFIINGSVNGKGYGVNGVGGGKMPGFG	83	7
IDVICEGGIKRGTHVLKALSLGAKACSGGRMYLYALAAAGQKGVEKALSIMKNEIERDMKLMGCKKISDLSR	72	7
AAELRKLELVACPSAGACGGQFTANTMACVSEAIGLALPYSAGTPAPYEERDKYAKASGKMVMNLLKKG	69	2
LLNLSYKGLKAEGIARAAAAAAGGPGASLAVSVASKAIKGLG	42	4
GQTVLITGIGGGVALAALNICNYFDCTTIVTSRHEWKLEKARELGATHCVLDEGEDWSRSVRGLTEKEGVHICVDSIGGPVHHPCIKS	88	2
GKYSSGKMTAHALRKLELKACPSAGACGGQFTANTMACVSEAIGLALPYSAGTPAPYTKRDKYALDSGKAVMNLLSKNIRPR	82	9
PWNPDLTPGGSSGGAAAALAAGFTPLELGSDIGGSIRTPAAFCGVCGLKPSFGLISTRGHVPGPPGALARR	71	3
RRPPQPGPRRDLGLNPQAAQQRCNIGRLIGGLAGGGLGYAASRQDGRAWAIPLGALLGSQVGCPVAQGQGPFGGLGF	77	6
TGWVHISQLSKKKAAITIEDDQLVFDKPSIYSTPSAVLKKGKLCRIKKCKDNWCKVQVENFKGWVKKDILWGLL	74	9
VLKALSLGATACSFGKGFLFALGAGGQAGVEHILKRMREEIRRDMILLGCKSIKELNSSKIAYRWCKKTNMQKSQFILG	79	10
PQWSISRCTDWLGRAVSKKSECCRQSGSSGLGQKSAADLFL	41	3
LLVIAVVIFTTKNVGAYGIAIGLAPFIGISTATYKQKGVFRPGPKAKIGDLSRALGSLLLASVSTCLLYTSDA	73	5
RNVFLGLEAGKGTTTGCHNVFLGQDAGRSNTTGCYNIFFGKCTAAGGTVTGGCNVAMGRCAGYSLTSGKDNVFFGYDAGYNSE	83	2
DAYVTKDNLIAGIVPRLRICTSGGESTVTKSVKNKSLLKIVKKIIIKSGLKGPLTLQFIKRKNKYFFL	68	12
CDATCQHDHWRRGHKQICKRIHRGGNAEQYYADKKYKEAVAEAVEACADDTKGQTCFICTQALHWKTKEGLVRGCACRGTAGFAHVSC	88	10
GGMMGFLKVGAKCLGCKAPIPQGGGNLCKHCKSQEASIYSREIEGLRELEADFNKLWTQCQRCSGSLHQDVLCTARDCPIFYRRKKCQVDLVEKQE	96	6
WLIGGGPNGTGRFPAAQVSWGRHHAPSGSGLMRSLLSVAAAASLVLALPGQAQVCRGHTGWAAMGYRQGIAMRW	74	9
LFSSKLGLKSVGKFLRPIIKKIPFIGLLVDFALNVFLFKEDLKKAAFRSIGAGLGTWIGAGMGTFLGAGFASWITGPIGA	80	7
YDDGEGKTKGVREISFSCAPGELLCLVGPSGCGKSTALDLVSKFRPCQGGQVLIHGRDLAAVPDGVCRSWVSWVGQSSAIVPG	83	1
DKFKTYPSRSPEASRAKHLMLKYGLTEEQFEEMAESQNHRCAICKKKRKLCVDHCHETKKIRGLLCRTCNAGIGQLGDS	79	10
DRDIEEMRGELLSLMGDRKALAKKGCRVCSGSGLVRCPLCVNKGKKYGRYQVDLSCSVCGGHQYVILSLIHISE	74	6
TIASGLLGAGLGYGAGYLGEKILPEQAKRKGRLRKMLAGIGGLAGASVGVYLVW	54	5
VMPDIAVAKISKSAPFEKVCYVGCGVTTGIGAVINTAKAEAGCRAVVFGLGGIGLNVIQGLKMIGAEMIVGVDINASK	78	2
AGAIHCAHCGRTTTKSFSGGYCYPCFRKLAECDLCVLSPDRCHFDAGTCRDPEWAAGFCMTGHLVYLANSSGVKVGIT	78	5
SSCCRSCQYCTLPAGAKGWCRLRRLEVHAEIADLMVCHHWTPRSPKLPALQSSGVGERQLELDRSLT	67	6
DIGGAACVWCQVAKLVCGTDSSGDTGRTLRIQDKVAEVT	39	-1
LNIKEGGYSELLRTGVRNLIKLPTVLTPKDVAPFSDAGLTAYRVVKKATRHLLPGQSCVVIGAGGLGHIAIQCLRAMCAANIIICL	86	8
GTGPSGAPAPYAGAGEGPTANSPNENVAEAAQMGGSGSGSGGGGGGWTASPVGAKFGGNGGGGLVVVRYKIGETQTNTAKAT	82	0
SKSEKERLGFWSGRKAAFPACGAMAPDYYCMDGTIPRGKLSAILKEISRLSKKYNLGVANGFHAGDGNL	69	6
TYGGGGGGCPASSGAGGTGGGDAGDGVSTNQTAKNATGYGNGGGGVREAGFPGGAATAGIFVLRVPNSYNITSPGGSTSNDADYKYLQRTTPG	93	0
ALEARRWRSGKPALPKTGPGQCPVVVAWENPDGSPHVKGLFKDLFKGFLKGPLSFF	56	6
GRSGHGGSGIFAIRFINAPQAAADNLQLRFAMFGGGGSGGAWTAGGGGGGGYVEEQLVAVLGATYSVSIGAAGATPGPAPPA	82	1
LREFAKGLRLFTRTYQVPIIGGDLVKGKECSVSVGVCGEVDSNHFLSRNGAKEGDSIYVSGTLGAAKLGLKVIKSKKEILSS	82	6
GLMLSLLPAFAGPVNKICPVKGKAADGSTAVEVKVGFCCGRCVSKFEKDPAALLAKVAKAADGKCPIS	68	5
DGTGGYTNIGGAGAVNTGGGGGGNGQAAYSSWPELSRGGKGGSGIVIIAYPS	52	0
VIEWEKIKGDPTQKSKLLQPIIKDFVKFLK	30	3
GKDFLWGWLKKNWKKIVKKAGIGNPLLNRVVASIGQVVDAKQEKEIRQFFKANPLRGTEMTLEQTME	67	6
VGGGLLLKAIGLLATPIGLKALALALAATGVFATVEFVKNYTAGGSGFRAAKEAEQKKIRALNVGENTG	69	4
QPCICQEAAIARIRTVFERDNDGSHDGWTKPCLLIFGTPLKAVCCNGFLTFSDFAKYFGYQDSKQIPVFFMACLKKI	77	3
QGCLATLVVRPSASVWSRCAAGSSGSGSKFKVCVQVSSFKVDEGKTLVQQSCTNHMRAHLAKYLCFICRNTQSTGGG	77	9
KKYNLHTVCQEAACPNIGECWSKKHATFMILGDTCTRACSFCNVKTGKPFSIDPLEPLNVAKSVSALNLKHVVITS	76	7
KEGAPHVTENQYKERIRTCATCPDLIKKSMRCGKCGCLVEQKARWATTTCPESKWQKVKIGSGGKKIQLG	70	10
GKAAFRGVGSGLGMWLGGALGTILGPGIGTWIGGALGGAAGAELGGLLYDVIFKDKQPQPAEIQGRQEGGQIKP	74	1
TGTVVRAAFAGCLAFATKFATCAKAGGGAAKGLGAILAAGGATAAGLYSTGPKK	54	6
GLGDVYKRQSGLVGSVAAKLWGRRPVYLAATLATLIGCVWNATPQPGYGSCMGARIVQGLGWGVFD	66	4
DEFQQWKQHKDIKKILEKGKRVAYGARALIKGGYQSRPKMSFPGGLLVGDNAGTLNFPKIKGTHTAMKSGMIAAETIYEALQKDLAGEDLISYEEKFTNSWVDKELHKARNWGPFLHNGLKWGFKGLLGVAL	132	11
PRNGGGTAGNAGGNIANAGGSNGQVSPNVGWGHQGGAADRANPGGYGGGGGGAGGAGTAGQPGQGGAGLAYPDFAGPLIGVPG	83	1
ISEKERLREVNGVNPLGICKGGCNRLCKIQNKTYQICEPCSRKYRYFGRECDVPNCEATSEGKISFYSKEGKYGCGGCFNAWQNLNYCVWERFVEERHLHLARPKTFVKA	110	9
GQAGSCRLGSGRVYAVCRIFCIDLCRQLSKESMLNSRRGVVGSLWVTLVAAVGLVLGLVVAPAATASGAGTSEASAATADASA	83	3
CFFLRLGGCDIGCHWCDEKKSWDEKKHPKKSINEIMEIILKTNSEIVIITGGEPLIHNLDKLTAEIKKYKKV	72	5
SGTSGGNKVTDPSFPSILQGQSGGACGPNYQGGGGGGFIEAGSGGTGTTPFGGRGGNGVDFTITGATRGCGGGGGAGG	78	0
FCQDLRLSCGSYGFRAPIEVWNNGTPKDIWKCLGPIWRGINGVSKNQEGNLIGGSLQKSSYISAFRLGTYIATQFKPLVAKSIYEMTEASKVLDTSCGWGDRLCGFFASSATEYIGCDP	119	2
RNVSQLSSGGVGLNGAKIARLYSRPPQGILDRQAGLGALRFWCHDVMAVAAAAAGQLPTKGGTAGSVCLPH	71	7
GIAGLTAYHGLTKVGHIKTGETVLISAAAGSVGILAGQIAKSMGCKVVGLAGTDEKCKRLKDEFRFDDCINYKN	74	5
SAASDVYKRQAQPVCACRLRLAVERGSGIKILVACGLLALCRNVIAAAHSLSFLLVCALERCRLFARGASFG	72	8
VWPSAYASGALVKCRKVGAKNWGNKTKKEGYDYSNWRDDFKALQIDSFDIIKPEPLQATDGIGSRMLDEAKK	72	3
AAVCHIDEFVNGIISKINQFINDILGDILGPLQDILGAIAAPLNIIGQAVNFVLKLLGISCSGPDQTCNKYKKVCTNGEKKKDDKDKDFLDNLLGSI	97	-1
WLGNQNAKTRARELASTKNKKTKGWGCSICNYKRDGCRNCSGQKLTEFKKDLRDALGLKGKIDDVTELLELQAEYHRLLSAG	82	8
NKTKNCVIGFGITDKTINKLKRADGLVVGSILCKEISKSLKKRQNPVTNVSKLVRKLKEKIL	62	12
DRSMKWFTAMLLAAMLSPLASAAQHDGWALVAHGERKKAAYLVLGTITQEIELIPVESLNQCEKIGSEIIKGGKLSKFLKGYKCIPGLL	89	5
KENNELKQRILLNKLKAFGYGALLIAGAVVGFKLLMGGAGVKALGAPVVNQLKKLAPKVTKVPTPKD	67	9
SHQEAGAFAGVQASAEKPASDVVSEANEAIAKAAPVRMGPKVGRNDPCPCGSGKKYKQCCA	61	3
SVRNLIKLPKVLAPKDVAPFSDAGLTAYRVVKKATRHLLPGQSCTIIGAGGLGHIAIQCLKAMCAADIIIVEKSEAALKHAMELGGDHGVLIDGNEIEKVQELTKGK	107	7
LKFVTEVEKFGNTILDIGAEISNVTRKISDASQQFIGQIGNAVQKGLVKFINSGLKRLSQFFFSTLPAPAALAASIAADNAA	82	2
SRGLGDVYKRQGYGATITITGCSNALEISGGTGNNTGGAGGICGIFAGYKGTLTISNCTNSGAIGLSLIHI	71	3
KTTTLGIAIGTAIAALGLAITAVPEAKAGGVYWNNNGGGGVVVNRGTTYGPRGYYNYGPNYYGGRGVVAGPNGACARGYYGRG	83	6
GSDVKKFEKNFAKFCNSKFAIGCANGTDALTIALKSLNLKKNSEVIIPAMTYCSTAFSVLNANLKPVLV	69	5
GDVYKRQGNTKTKKGEAFGWITYGMHLAPSTLSGKNVCPSASAGCAAACLNTAGRGVTVSYTHLTL	66	7
TSGVHKDKKPIGRECPAYKQGGECGSCRACWSRSVKQVSYKEH	43	7
GNDMHAAAGAFPGLSIKEGGYSELLKTSVRNLIKLPKVLAPKDVAPFSDAGLTAYRVVKKATRHLLPGQSCTIIGA	76	7
DSFREYSQGIMDLGSLLCRPKNPICNSCPVNKNCQAFKLGVQEKIPLKKNSKPKKEKKIDWLLISSKNKILL	72	9
VKAISDAVGDKLEIILDGGVRRGTHVLKAIAAGAKACSFGKMFLFSLAAGGQQGVEHLLKNMHDEINRNMVLM	73	5
SLTTMTGLALRRTDGKSAGTLAKRFCYGQGMSHSVKIYDTCIGCTQCVRACPLDVLEMVPWDGCKAGQIASSPRTEDCVGCKR	83	5
GLTTDGANLGVTAFGCNNLDITGFNSNIDNSRIAQLSAVTGACCKGNGECGIESAYSCVGFFVGEGSTCGISGSSSGYACDGVGACCIRNVLYNTYN	97	-4
GYYDSRGQYVGGYIKHSRTKVSCGNMQPTQYHQPTYHQPSAPVDNNDCSGGTVAGALIGGGLAGYGSRGKGRWWAIPAGIVGGAM	85	7
EGHDQCPLGYVNTLGTTCVSPIYYEVAPTNGKACLSGWVNIGAGYCKKKKGPLGVL	56	3
SAASDVYKRQDLYGVGSYSLAPLGRGRMGTTSYFIACNREGVPTPGFFCGQVGLTVGAYIKPCNNSGGTPGYGG	74	3
SRGLGDVYKRQSPIFNKLVPEPCDCQINRRLNLVSRSVGRSCFSGLLPYKRKVLFGWLRRRTSCLLYTSDA	71	10
VNPYLCSACTAGLAPQSESSQVVTNLIRKKNKDVKIETRKAQEISLGEGVGTEVHKMIPSWLEKPGCKCKDIARKMNIWGADGCENNRERIMQHLLKKANEVGFFGWVPDTAKKMVINQMLTTAINRVRSR	131	11
AISTEKPALITNAVQAVKSAKNSTKLLCGAGIVSEEDVSKARELGSRGILVASGIVKAKNWEKIISEFCKGLKSQ	75	5
GLGDVYKRQIDEWLDSDKDFHIIRDHPYHATEILGGMWGARNGILKGLKSMIQKHDNGSFNDKYLSLIHI	70	4
LLCGAGIVSGQDVKKASELGSKGILVASGIIKARNWEKIISEFAKALV	48	3
CKARNLVLLEDCAHGLGTKLNKKHVGNFGASGSFSFYPTKQITTGEGGAVITNQKKIYDKIKKLKAFGI	69	10
GTTFSDFRDLTGTNGNYGGQAWVYRRSGQPCRQCGTILRRDTLGGRSSHWCPSCQR	56	6
SVVAAVNSMISGLASKISGFAGAVTGLISGVLDAIGDLLALFKCEPEDECPETKEWNILDAAGQNGFP	68	-6
DVIISSDIGNNCAIGNAYPTFEKPRKYLAPGLFGPCGYGFPSILGAKIGCPDTPVIGFAGDGAFGISMNEMSSCARE	77	-2
AHWHTKNVSEIIKLIKKKKSKKTALCAGNIATADAAKFFHKLGVDIIKVGIGPGSICTTRLVAGIGVPQL	70	12
YIDCGTSGGVYGLERGYCLMVGGANTAVSTCSPIFRALAPGIGAAARTNPYSSATSAEYGWLHCGGPGAGHFVKMVHNGIEYGIMQAYAEGLD	93	1
LSFMVMWGQAAPLPVVIPPAAGGIAANIKKLVEDKVNALVSSGLPLHNLPCPLPANVAALLNTTPADPGYIFAYNYAGPHAGRLLYHGSDSGWCEDTSAACKVSSSSKVCKSMWDY	116	3
KLPTVLTPKDVAPFSDAGLTAYRVVKKATRHLLPGQSCVVIGAGGLGHIAIQCLRAMCAANIIIVEKSQTALDHAMPLG	79	7
KRLARLAKLGQRSGYFAFFIALIVFIIGFATSFTNAVAITLIVLLILGSFLLAPSIVLHHAVKAAADIDRQ	71	7
RPRAVVILYIKMFRFVEQFCYIVRVVHRRQYCVRAEGASSFPARRFQCTRACLRACVPACLRACVP	66	12
SPGGFNGAGGGGGATQKGVNGIGPSEACEGGGRGGFGVAYPGFGGPLISPPASPNPRIPAPARSDITTAGLYGAGGNGGAGGA	83	1
RAQRQLPPLGGLLQKSCIPPNLLRGIGLAGLARGWGLVPAVVLTSLEI	48	4
VICSAGCMRTPSFCGTTCVRTPVVCGTTQVTAPNVYSNGANMTEVAKGCCKWCYFMVCGDACTFYPVC	68	2
ASDVYKRQVAVIAGLDCSSLAAIYSNGFGLVKPCAGFIRCKCLKAVGACVGCVAAARHHVIGA	63	7
NGVQSLGTIAKFILEYSKDLPVFYGLTSVVLAIVLGVGAAGIRKLISDWNKKRLARLQATK	61	6
VTEIIRKLAKGSTRDKLKAFALSAMLEEAKFEAVTLGEAKTGAGAGFFIGGRAAGKIIPKFTGKAAAVNNVLEKYAGGAVGG	82	6
EGLSLNSLLWAAALRTLLRSRIATCGFPKSHALLLAAAGLACGTNA	46	4
AKGGDWFGEIKKGENYGWKILGWGGTNYSGSKIGPKWKPGFTRAIHYWVPSIATSAITIYKGKEFKEWNGQALITSLKDKSLR	83	9
IVDAVGDKLDVICEGGIHRGTHMLKALSLGAKACSGGRLYLYALAAAGQALSLIHI	56	4
VWVYFGVVLSDMITFYIGVAANRGLLRRFFPNWGTSKNGVRAKREVERFGSKIGFVQRFFIGFRGPLCLCSGIAGAKPSSFFLGTCAGALLSI	93	9
VIPLRPKGACPKQYPRAVGVPAKLPLA	27	5
PLTSVKYAGTPWELGISETHQTLMMNNLRHKVRLQTDGGLKTGLDVVKGAILGAESFGFGTSVMVALGCKYLRVCHLNNCATG	83	6
KENGTTGLLIGAGVGGLIGHEVAGRNGDRTLGAILGAAGGALLGRAIDRSSTKCR	55	4
KYSYNSKGSPFKSYWDKKTRIGVCADWFIGSKVESAWLSANDLAKKILRF	50	6
TLAGGLVGAAIGGILGFIGGEKLAKSFDGIGTWFKEKFDNLILAPIKAVWDTIAPDWVKSIDFKWSDLFPPALTKLFGGE	80	-1
CVGIFMRYTKYGREIYAIGGARKEALTAGIPLRRPMIIAFALSGFCAGFAGTVIGLKSGTAQGLGLQYLLLAGTVAAFVGGVS	83	6
YPSGGRGGGGQGVTSSANGQWGGNGLAGSGGGGGGCAGATSNNDGGRQSGNGGSGVVVVRYRIGELTADAKATGGAISY	79	2
VGSEMCIRDRSNLLFPRILCPFLLSKKKVIRKEIKHLKNTISIGGICGKSLTPILTTIKKIVAKNICLLYTSDAADDRIS	80	10
VYNMRRGGGGFGRFLRGAAKGALAAGALAGAGALALATQEEMAKKPSDPQTDTAKDQNVDLDSSALTAPVESVRDKAEAFAAY	83	0
QLGKLYPIYDHPRDRLLQALWRQRKQLYRPFCALRGVSFELKRGQTLGIVGRNGSGKSTLLQLICGTLTATCGMARVNGRIGA	83	12
YECKNQRKTCGFQHLQQNITKNTGFEMFLQSECKKPRKTNACLIFSATYCKKHRLCSVFCNLSSKNQGKQIVFQYCQQNVAKSMA	85	13
VKLWAALQNTGGGTWGGCVPNVDEIIKKLKS	31	2
ANTMVRAFLTKVGESYLNHSFNTGSGKGKEIWQGIKNKFESKCAFCGKEFNELTIEHLVMFNRKECGLHHPGNVVPSCK	79	8
GKMTAHALRKLELKACPSAGACGGQFTANTMACVSEAIGLALPYSAGTPAPYTKRDKYALDSGKAVMNLLSKNIRPR	77	8
RISGVIKVAGCQIFSLINVGLGCRIFGLISGCRMSDILLNKCKYKSRHFIQKNLNKHE	58	10
VGSIAAVRVRGRIVGAAGCWDQHAFRQTIVRGYANAIGSFRPILNFWSKLRGGIQLPAVGQPLHCCYVAFPMVKCPKHAVML	82	12
RVIILEGSGKGFSAGHNLKEVGGIKNRSNHLKLFNLCSKLMMKIVEGKKPVIAKVHGAAYAAGCQLAASCDLAYSTT	77	10
GNRGGTGGISVFRTTLIRNEEYIIKLGVNYEQGGGPRGGINGGGGICAIYHKAKMIAVAGGGGGAGTNGRGGDGGGLQVAGE	82	4
GVVIKLGMGFAKINLVKDCIIEVGAAALDRKISNFAAENNIGNLEFLACIPGTIGGAVIMNSGCYNND	68	-1
SLEKTIREALRRGKEPSLPMLGQLIAGMGLHASGAKIAPALCTRMNVPCLMNWANGFGVVVQSDAKGVLMA	71	5
LSTFAKKHNIPVTQTVMGYSSIKKDHTHYLGTIGGLGGKAANNLSKETDTAIALGTKLADFTTGSWANFE	70	5
GRVKLGRRKIIRQIESLAGCCFDRDATVCLKKVIHHVAKKSSVSKKTDCGLSLLRECLTVRSGLACDADKLSLIHI	76	12
AETVEDTLNELLRYCGEGDIIIDHGNSNFKDSRRRALRLEKLGIQYIDCGTSGGVYGLERGYCLMVGGASGAVSVC	76	-2
FSFVEKNMSNIPTKAKVVIIGGGIHGLSTAWKLSEKYKNPNDVIVLEKKDTAAGASGIACGVVRNNYFQPAMRELMAHSVSV	82	6
IMISNHGGRQLDGSRSPFDQVKAIADAVGDKLEIILDGGIRRGTHVLKALAAGAKACSFGKMFLFSLAAGGQQGVEHL	78	5
EHNCAEQPVLVLEQLVDRCERSPRPFNDLAERRAFITGLDTQVSRCRDDRIAAFFQPTTFVFGQFYLQTAISALAKKWCNGYYT	84	1
GSLFDKMMDFGLIVLTGILANALPAIKKKLEEIFTTVGTFISPIVDTIQILINAVSNDTGKVSPELEEK	69	-3
ILKIVRHCKQKYKLKNLCLAGGVALNCVANGKILKENLFENIWIQPAAGDAGGALGAALAFNFIELKRNRKI	72	9
ANAGPIKSIQHFGTPELKEKILPAVCNGEKVVAVSMSEPGAGTALSDLKTKAEIKGDKIVINGTKRWCSGAGHSDGYVVYARMSDAPAAKGIGAVYV	97	5
PGGGIVFRTAFEIKTVFIDTCRCKDRHTRRWLPRKQPADFVYGVIAPISCVRNPMKLFQQLLVAPAAL	68	8
TLCSALFPILRKRKANGEIKLIEGTATWAEPGGLIDSKTWNDLKKLILKEIKNAGKLDIVLLGLHGAMIAKNCVDCEGDLVKNIRKI	87	6
VKMRPRFTPSVRAAVLAKTGGKCHHCGVQLGELWDVDHFPIRYADIEDQLPCCGVSDPLEMDNLVPSCRSCNRSHAHESTRWCGHSQIRCRKTIWKQCLMLVVGCAVGYMLGVY	114	10
ARLSSPFGMRKHPILGFNKMHRGTDFAAPLGTPIMASGDGIILKAGWCGGGGNCVKIKHNTTYQTIYAHMSKFSNLAVPGSRVKQGQIIGYVGSTGMSTGPH	102	14
IAHGICHIQASFNNTIVTFTDPQGNAISWASAGQLGFKGSKKSTPFAAQTASVEAAKKAMEHGLSSCDVKVKGPGAG	77	6
SRGFIIACALALKYNKGMILLRKAGKLPGKVAKTSYTLEYGKAILEVQKDVIKEGQRVVICDDLLATGGTAKAAAKLIEKIKGEITGFAFIIE	93	7
LQRIKDKLQSSTAMIGRLLSLLLGLVDEPWIGRWNGYKKTPVVCCEDWSSAVWISRRALDPSKKIVKSKNVDKVPISLD	79	6
DVKITMGGAAGAARNGNRGGEGGISVFKMTLKQNFEYTVKLGINYFQGGGPRGGINGGGGLAVIYEKAKVVAVCGGGGGAGNNGRGGDGGGLNVAG	96	5
NKWDAMRGGFIGAFIGLLPGLGGAVADWMAYSSTVASHPKDKFGNGNIKGVIGPEGANNAQKATSMIPTVLFGIPGASFAAIV	83	3
ANFAKTGGKDVLKYVESRTFPGTVMNGMLVYMADNQAKGSDAAVEFLIKHEDIWTKWVSSDAAKKIKKSL	70	4
AGAIISGGKGGAKEKIKKMEDCGITMANSPSKIGKTLLNKLSNWKISF	48	6
LFHLLKRLIMINYPWLEELTQKLDQLLSSKVLILEGPKGLGKKEIAHEIAKQKLCSSNNACGDCNACKTFVAATHPDFFILNN	83	5
AYFYEKGTLLVVSGGGGSAGSSGDGGNGSGAGLAGIKGIKGGGNSSGAGGEGIVSGALPGTGVLPSGTTGGRVESCTSG	79	0
LFVSFRGALAVQENQKSEDTFESPCAKCPAPCLTACPVDAFSETGYDALKCKSHISDLDSSNCKSLGCKTRRSCPVGADFREFEQS	86	-1
LVSASKAQKIKGWDKLVKAYENKEPIMGKITSKCKGGCIVEHLETGSLMFLPGSQISDKPLKDISHLMNE	70	5
PPPPPPALSALLECPKLRCTWDANIGLVVSRKLLMNAAINAIAAIAKVVNGELAGPELWPSVLAVCEETLPIMAASGMPCPSL	83	-1
IAEIVWFKLLSIASFCDGLGSGEVSERKGDCWVWNCSSRWGANRYTSAKSTKNCEL	56	1
TPANFLPNELAPFSAQRPQVERFARRYCPGFSRQCLNPRLYSQLSAGLLIRRLSHPASCTKGMMKKIL	68	10
KILFYFVIAGVVKSWVAPFSENDMWKIVEEVSNKILDPIRKFIPAIGGLDFSPIFAFILLNSINVFLAQLAVSIL	75	0
AQFELEASSEKHLSLLGGNCKVSSYFGGDVIVYLSEMWKYGSPVHRDGKKGERGIFKTGSWLRHLSGANIIQCNTYKDIFN	81	5
SVFRMKLKQNTEYTVKLGIHGYQGSKGGPRGGNNGGGGLAVIYEKAKVIAVCGGGGGAGKGGDGGLGGGCS	71	7
RGLGDVYKRQRPNHQLGRKLTVCKVDSHVVPGFSVECKLVVADAPNCCNVFVC	53	6
TAMKSGMLASEVVFDAIANDKLNEDLTEYENAFVNSWINSELYKARNWGPFLHKGLKLGFKGLLGVALAAIDQFIFRGK	79	1
EKANVIQPGSRVRYSYVFDGSQEAIKLLENFFQSKKKPGDEITTPGNETSPLGRAIKRASNFFLLGALLAIILSSLAIAIC	81	3
KNAVTAMTKAAKEALARCELEVSQIKCIIPHQANMRILKAVGDRLGASEEQVFSNLQKYGNTSAASVAIALDEAVQQGRVQRGDLILLLVFGAGLTWGAAVIEW	104	2
VGVGGRLGAVVSALSVCGRFATSFHCAPGSSLAKEIQRFKNVGLSRGRVVAR	52	8
DLVDVGTAGLGFGPAAPVAMAATAASKAYGPLLNKVGREKFINQNVTANLTRAGLSGSPSVQKKNPTPG	69	4
EGGIEVNNHILSSLFSTCASEGKGINRCTKLLFWHMENAGRAAGPNVNVWCSFIKLCGACGEVDLAVQVCERYCDKPLGPY	81	1
FSSPVLGNAYDMDRLVKFCKAKGIHIIADNCDSLGSKYKGDYLTKHAIAASCSFYPAHHICTIEGGMVSSNVKAIVDLARSFAWWGRGCYCVGQQNLLTNGVCGRRFDKWLEGYD	115	7
AALGGALGTFIPIPVLGTLLGETIGAFVGDLLYYGIIEGDWKKAGKVLGQTLKAVLSAGGKVLEYIGGVGKR	72	2
IIKGINKGCNQSECELVGGETAEMPGTYEKGKFDIAGFAVGVVGKNRILNKNKIKKNNLIVAIPSSGLHSNGYSLVRYLICLLY	84	6
LIPHFSLILMVLSGISCNSDIYGTGPAMQRGSVAGGITGAALGAIVGNQSGRPLEGAALGGLIGAAAGSALGNANDQENGY	81	-1
HRDLHLCDRRQRQMCIRDRGKFEYSFKDSGLINASLFLTFFPNTECKTAFSTFFPLIVYGISKT	64	6
ATIAREIYEHAKKNGVGALDAPVSGGQAGAENGALTVMIGGDQADFDKAKDKIDCYSKKMKLLGKAGCGQLA	72	2
SASVAWLAQQIDLKPKLLQGGYKSYRRWAQSKFEQAWPLRVMGGRTGTGKTDLLLAMAARGAAVVDLEGLANHRGSSFGGLG	82	7
VLWVKSSARLHQMRLGCKQLCPCLVYQVIRSLDQAAGERLIIAGSLADRGQLLTRELALGLISTLKNAAC	70	6
DVYKRQLQASGGIISDYTDPGTSKVYRTHIYTSSGTFVVTDDGNYGNNIDFLVVAGGAGGGKLKASGNGGRGGGGAGGLRSNIPVSYTH	89	4
RGLGDVYKRQSPNIAKINEQIQKVSNTESRVFICGPTGSGKELIARKIHKISNRKNKPFIILNGALLDAKKYEQELFGCLLYTSDAAD	88	7
IGHCFEFPGMIITVSSNGSPLDGCVGGMMPGRQRAIYCGEFSGNGAWTCARKKTGITVNYLTACKRRCPTSLRAVKYLLVRII	83	9
RAFCSWLVRRRRRCHAFALQQRFNFHRRIQRWRKQLPPGIIRSILIILAVPLSLLPFFQFFRGTPHQLAAIKELEESVSKEL	82	15
VCGCAPGSGCGSSDPEEQETCMNRKMFVRCCSSDCPNGKKCNNKEFSQMKTPKLKAFLTESCGWGVRTKEKIKRGQFVVEYVGEIIDDAECERRMWEAKKVHERNFYMMEISGNYVIDARHKANISRLINSSC	133	6
LALITKLKDDGRVHGRIVVDLLLCMANVCIAQGGNGSSSRGSRTVSRAQPGCASCVATMGCAQ	63	5
LYIWGGGGQSHAAHGGGTGGPSHFGGSVAAGWPNGGNFSHNHQDHAAFGAGGSGGHFSSFRGSNGKYGVVTVINYK	76	9
LVGSEMCIRDRVNRKGVFMAIYECNKCGMSVKTSCAKCDEDLIDDVLKLDNGSEVQISKCPNNHGKIKSPLCCG	74	2
AGGPGNAGTGNAGSKLLGGWGPSTAGSGGGGGGYYGGGSGGASTGDGVEGAVSYTHLTLPTIA	63	0
TSFLIVIALCFLLYYKTKKTLQKYEREFAQELEKLPMKHRRKIARSSKVISSILASQNKLN	61	10
LQEALWREALHIVNEGYASTKDLDRAIEDGPGMRWSLMGTFLTFHLAGGNAGMKHMLKQFGPALKLPWTKLKAPILS	77	5
GAVDAWKKIHDDFGKLDFEELFIPAINIARDGFKVTKVVANAWNKSLKKLTEDQNSKKIILNNGKSYKIGELRKSEPLARTLESISKKGISEFY	94	6
RRARMLGMNACWVPGTDHASIATEAKVVQKLADQGVRKEDLTRKEFLKHAWEWTDEHGGIILEQLKKLGCSCDW	74	4
SAPAVGYGNLGQVCHYVVGVINTCMPTGVNGTNGGTPGLAPSKTLIYAPSANASNTAGPDGMLLPSIVSRGTGTNLQTGGAC	82	2
FPSAWKKFTKRLDKSPLIRRVNGIIIEAFNGGGDVNKTLGSLASDVNIIKDMESERRSIMQQQIIIMY	68	4
GGGLLGSLAGLLLHRFVSWLLCEIESAEGTQDGQIDCLGKSIAQYRTLTMAACCFVAVGIIWWEVICHGLLPGNVVGPSVNS	82	-1
FIWSPGGELYFGHGDGCESRVETPWGVSGLFNAGYYHMRPRRGQLIPFLEGHMSAGNPWGAAFDRWGQVFGVDGAGGVSWLTAGLVSTTHRKRLKRIGNPGGYCGVAYVESSHLPDALQHNFLLGDFKPNRVSRFTVRREGAGFG	145	10
IPAFIAAGTVAIFRQSSAPGSWTKDTSNHNNKCLRCVTGSASSGGNVAFTTAFAQKGAVSYTHLTLPTIA	70	6
EALKHGSGITGNLSTISLSAKRPLDHDPYNHCFMKPCAPKPLCLPAVYLLMAMVCEAWGESASPLTASSPTWSGDLEPILNDHCVKCHGPLKK	93	5
GYEKSNPAGKLVMGIGLPLCRLVGRAKSNKKMNPTLKVFLIWKIVTILLVSCGTISAIDLLLNKIKRLFK	70	11
GAPYRGVVQCEKTNLYIKGRPKEYIKIGSSGNRRIQSFCEKCGTHLFASDIDKTLFNIRIGCICLLYTSDAADD	74	4
AGAENQGLFFMICGRQRKETKASQDGFFAHALLAKAFAGVAPPQGQKLSQGSLRKQCLKILETLPRP	67	7
WLGDKENQDKIEALGRFLKDWWPVLLSAFVLFATPLGGLIRSVLAGVVKLSMFMAKKAIPGLLKFAKAHPLAAAA	75	6
RTPYIGVGTIYIGKYDPNGEAAQGAGGLGGLAGGGLSGGGTEKRNFEPPRTVVSII	56	1
RKFWETFKQLCDETVGKSNREVIDVLDEALGPHFFPPNGADEKRKCPTCDNGRLGIKVGKFGGFIGC	67	2
KLAINAAGCTCCCALNCGKADFEVCTGGTATAAWTGGRFRVGADDVNWSTRIRQNGYFETYSSSLNLKVTTGNNNIAICPSG	82	2
IIGFAIGKYAAKPLAKKILSQEDLEKSEGVAKKFGVSILLIARPAPGLAEISTVAAGLADMKWTTFLT	68	3
SRGFIIACALALKYNKGMILLRKAGKLPGKVAKTSYTLEYGKATLEVQKDVIKEGQRVVICDDLLATGGTAKAAAKLIEKIKGEI	85	8
AGTGNPPNDNSAYVKGGDAPANSGSGGGAGSSGEVIFADGRFGTYMGTGGSGVVIIGYPGSAAKLFGPGGSTL	73	-1
EARVMDMPWGWMGGFPAGQHVARCYDGPQSSPTCARHCDACGGGMMGNVGLLCQVTLCNQATSNGCFQQCSIGSLVGGDARYYHYTWTGNALQFGNPCGV	100	2
LGDVYKRQDCQSESGGNRGIDCVSSFRKNGDGGPGCMGLLGGRHPAVTCYRLNQGAGSVRGCRCVLCLQGKSED	74	4
ELCKKIGFPVLIKASGGGGGKGMKIVYKEEEFETLFSTAKSEAQKYFGNDEVYIEKFFQNPRHIEVQILAGKNRAVHLHERDCSVQRRHQKLIEETPSPVLN	102	6
NNEISEIIESLDTVKNFIKSNGIMVFLSYHSIEDRTVKQFIDKETKGCTCDPKLAICICENVPLFKLGKYKKR	73	3
PGSIFKLIVVLAAFSLKDFNPDKRYFCNGSYKFGNQIFHCWNDKGHGFVNCSQALAVSCDCYFYDLSLSVGIDNIYEAAKIY	82	2
DLNTAAKKGGLLPSFAHGMTLELGVKGNTRCCY	33	3
FANALVSLNATPAEMTWKSGIDVLSFGATKNGCLAAEAIIFFKKELVGNIAFLMKRAGHLLSKMRFVSAQLDAYISNDVWLRNAKHANAMG	91	6
GNAVKYIARAGKKDPTKKKQDLEKAIWYIERAVSNL	36	5
KIFREATWEEALDLAASNFLKILNQKGGKALSGFGSAKGTNEEAYLFQKFIRQGFGTNNVDHCTRLCHASSV	72	4
GGSNNACGPCGTNYNSFRPRSGIGNANWGKTFYEGLPASLGGSGSQGLRRASPGGCWHRNGQYYTASGGLVKLAPIKLKDIPD	83	7
HDYVDSGKAYRCHIFGTDATFSVTSLSTKYPAAVDYLLIGGGGGGGRDLGPGWGAGGGSGGVRTTVGTNGGGQSLDSQYTISA	83	1
KLVHVCMHESLALVPHHSAFEGSVGLCVSQEVVSSQNDCKIIFVCVAGGRSSQHDCKLIFGCVRVAGGQSNSQGCLLYTSDAA	83	4
AGQEIGVASTKAFTTQLVLLLILSIVLARRNGLRPAQEAKLVKDLARLPGLIDKTLQLNKDIKKISKQFSGKNHTLF	77	9
LATELRRRGGQVKEWSCYRRCWPQADPGLLNRLGGPLVFQASSGEILQRLSQLLAGSEKQYLLQSPVIVPSDRVARLAEDLGW	83	3
NFKSNSAQFGGANGGADASGGAGSSGSAGSGGGGGGRVICTWLQNKGMFSAEDLKIDQEFSVRYLSRTLKIGYW	74	2
DEILINLDGTKQKTKLGANAILAVSMAAKKLSAKVKRIPLYKSFFATKNFQLPYPLMNIINGGAHANNG	69	8
LLIIIMRISAWCPHGTWRIQCKECNGGGICIHGDIRELCDMCQSMELCEHNRRKLRCHVCRKSSLKQTSLYHTVCLSLIHISE	83	10
DRKDAEKAKRGAQEDELETSPLKKFFAGAKKLAKPAINFFESIMKFIVNVLIGRLLVKILGWMGDPK	67	5
KSDAVKRIVCILTEVSKACLPDLRMASLGARVRGMIGVILQVRLPFTLLCTKGCVCVAVWPRGDQRECVMD	71	5
FGPTLPTHASHSFKIICMKCGHRLKTREAVIGLINAISGCVSASSAALADKKALVEGVSRLITLLGLEDATFAVEQLLHPVLH	83	7
GKSEPTEEMYEALVLDLVWLKKTKNIGKVASRMNREMSGSRSLFTSSARKAKKLEAPFKESLIGVKKKWG	70	8
LDKSVPYKKLYAQAVRLFRTKKPVIALVQGAAVGGGLGLALSADFRVACPEARFAANFAKLGFHPGFGSSITLPRIVGIQKAM	83	10
IAKFLVKLLEWFSNPENQKKVQNIIEFLGKHWKKLLSLYLVFGTGLGRFIFRLSKLLITGAIKLTA	66	9
WSENVWLAAKGGGIGSYWGNLRSIGEKIGRVGKTSGIIPFIKVMDSLTMAISQGSLRRGSAACYLPID	68	4
AANAGLKVYKAIYTGIGKLYSVPKRWYQMWKGKSNKKDVNSEKVCNDAWNGDDNAIDFIWALNLPSIQ	68	4
NCPFGAAASEAAKTSENNAVMGLIKIVLEVYRLGVKWQLCRKLFTLIKTLFLRDRRSLLIILFAHQFLQLCFDRFGPDGVS	81	6
CDRRSKTDCCRELSGAELSQVCATFAVEDAIATRPPPWAPALPSILANCIALESGKGAELRPDALGKTSGLCGTLHS	77	0
KKPVIAAVNGVAAGAGANIALACDLTIAKESASFIQAFSKIGLIPDSGGTWWLPRLVGMQRAKAMAFFGNKVGACEAENIGLIY	84	3
ALRFNKGPMMTEIKRIINDAGVVVLSDAWLGGGFASKSKCIKNPSDAKGQVMRAAGKAFNQMLEAAGAGIQSM	73	5
ASPVYDWFKSNVKGGDEIFKALTKAVKSAEKKASSAYKKDL	41	4
SRGLGDVYKRQVIALRCRCQKGASLCRLASEAMCIILPPPLPLAGEIARGRNAHVGQCLVEERAGGNRPD	70	6
CKRILMDWCDDWQKPDEFHKKMLVGCILTLVKVGEISNHHDDGYIILKKLSK	52	4
VSNICKAGLSKVGKGPEQIEKAIENAGSLEMAFLEKNMGWLTAIIAIAPMMGLTGTVAGMIFAFDAIAAANDISPAVVAVGIS	83	-2
GGLLLLVGRRRRLLKYVAQVDVERYRSLIERLGLRR	36	7
RRQRQMCIRDRANIEACVKRSAFVLESDIPRADLQLSVCALRSCTAVCVRGKFMPCLGCAVHPCTVCV	68	7
GYYTNTGSYRSGRVRKTRKQVPCNGGGYATQHAPQYQPQQGTCTRNENIFHGLLGGGIAAMVSKKDAYLWSIPLGVVSGVAVSKMDC	87	9
VMGALALGLLVANCSGTNYKIKTEKSKTLNEVPKWYVDDFSQKKACGTSTFGKNKNKLCIFGKGTSTSPDLQLA	74	6
TKYADDMWNAVLKAGKKHKLMVIAPAHHRRIQAGILSWGQDLDAEHNPFQCNLGYQVSLSGKGEWNKTADYVGKEALEKMKEEIK	85	6
HSDTNKGNIKMEATENISGQAKKIQFSSKNNTKILSAGITECIGNSCLKLYGSMIRGVTDACGTKDSKVGGQKFQQECLGG	81	5
KHFLKGFASDWANNPLTMGAYSAVKPGCYGARELLSEPIAEKLIFAGEATAGNLAGLVLSLIHI	64	2
KKFWGLQAPDTQAAPPPLEHRDSGGLGELVCALGRKLWGSSSGAGMGRALCGDPEALGLKLSSLTGYKLSGIGFYRRILC	80	5
PGLADIKKFWKDHTNAIKKFKRYPHRNKILGRESTKAEIEFLKGPNSSW	49	9
AVDADGVKYTSYIRTGTRKGAFLADKALECREGKGGRIYWWKVPLEQFGAVSHVPNAPSDVEVPDGHEAIVDFISNSYGLKPKGLVMKELKWKYLIRSAVRGKNIMMTGQAGCGKTMAAKSLVNALDRPDFYFNLGATQDPRASL	145	8
PNLFGEPGRPYSNAYALKSMARACISKEFITFALGKNSPVTIWIQHLIKVIAEKCDGKGVGVIGMCLTGGFAL	73	5
GTGKIAASVITGICKSKISYNKLIISPRNKKIAHGLKRKYKKIVIAKDNQQIVDQSNWVFLSVTPTVGE	69	11
AYNRSLSFVIQPSKFQYQFICCQYFVSFIICFSGRNLFFVNCIGVFKVLDTCFSACMDLEFEGQWRIKCAFLNKLALEGQS	81	2
SRGLGDVYKRQLLPSIQAKFEMSKASVNSIFAIRCIVFAFSMILFGKLIDKNRPEKVIFFGGLIAVIGLVLTCLLYTSDAA	81	5
ANDNEKCIERISAFYDHIEQAEKPVVSIGGDHSVTGGIVQSLAKKNSKLTKGKKITFLHFDAHTDCFEKLDHFLGAKKSAAHWASYLVKQGNVDPHTSTQIGIRGNPRTLDWL	113	9
NNTLCTYDGALEYIGNKRTSCSSEVVWNYITDFINRRNFDQSPESTKNFFIVSHHNTLKQSILANVLKAQKKLTKEKFHIANCLSLI	87	7
KVKKDCFKFIKSQETSTEKFGNKERMVKNFLIPICFWIVKKADNKKPYFVGLAGGQGTGKTTISSIIKII	70	10
KIPREVIFSEIIGLSNEVKQKLEKVLPKTIAHAQRIPGITPAAISLLLVHIKKEQSQRKEKIGS	64	8
EKMIPIVRINGEDFIGTEYEDAVWKKIQAAKKACAREFMICFHGSDSKSLKEIASSADKHADSLQLKTTVKLWEKAK	77	4
CICFVDNCYGELVEDSEPISKGANIIAGSLIKNLGGTIVPTGGYIAGDAELVEMACSRLTSPGIGSSAGINF	72	-5
FSYTLQKNTEYVFKLGTTVSPPTSLGKGGAGAFFYEKGRLLVACGGGGASGWFGGTGGNGGGAGVA	66	3
KCLYSIIGGSILGHLAGSLTKKGDRSNRARYFFIKSYSRSLPDMFTDRDKPN	52	7
QKIAAKANFTLAKLGQFFTILLGGFLANRAIQFISALAQGNKEKLKEITDKIVGELAQVAALFLLINGGLGLAL	74	4
IAKLRKIGIKVTVYDKRKLKKMGCGALLGVGQGSVRGSYLVTMEWKGASSKSKPLAFVGKGVCFDTGGI	69	11
GELFQQFSATSQKPRPGCWGTLAHFLGRCRRQESAALGSSARLAGDSTDPKLGEIIDTQFEWEYCFLLPLCSVLM	75	0
PPHAAKQPTHAPGAAARWFSGQATPNAASQAGGSKGGTKLKVGAAGAAVLAMGYGLAGYGFYDRFKSKGDSGEPGDSEAIVN	82	5
CVGCKACVSACPFGTIEFNPVSGKVDKCDLCGGDPKCVSACPTDAITYVDAGASGVGRMQASAEQAAQGGAS	72	-2
GGGGGGAGGIRTNISGWGNIAQTTIPVVGPGAPNKLTVTIGGGGRGGYANNDAAQRPGSDGGATTIVGPGPINVSATGG	79	2
RRQRQMCIRDRDIGIQALVLFHKATRKSDTRLRVPLHCGVKSFKGGIVKIRLRLRFIDTLFGTTSRFFVLCVFWALAGVGPSPVSYTHLRAH	92	18
VKLSSFLLFATLLVAIAYPISGAWKWGGGFLDGMGFYDFAGSSVVHAFGGFAALACAWLLGPRADKYKNGEVKALPGHSMPLV	83	4
TDLAPIHSAAEAILPPFGAALIVIAALAAFASAVNAGILAAARYPMAMARDGLLPKGIGKISKFGTPIVGVISTGSAIAIVV	82	3
STSMHVCDGCCCGRVEKGHNEVPVDKLKQIWKDKSLNNHVKLVISNCLGHCSMHNVTLIKVDNSRKWIGKLSKQEHYNALVEWACDISKRNGKTEIPNTLVPHLFLPSEI	110	11
GVLGLLFGIVYGLRQLIVLERKILKGKRKVVRRSRNSRK	39	11
VMGPIRSSLVLSTAALIGAFSCMTYPLQAAGAGEVKGAKIYCFMRSSGNNHKVSWNAAYAVIKRQRS	67	8
SPYFPATCRHQPTCSHYSIEALRKHGLFFGSYLAVRRILRCHPWGTSGCDPVPEKIKRK	59	11
DHRDLHLCDRRQRQMCIRDSGDAALQCLSEFKKSPACVIVKHNSPCGVGVGKNVSEAFSGALNVDSLSAFGGVVAMNRKCTVHLAKKIDKIFFEIIVAPSF	101	8
TRCIHAKHSVVIGTDKTDKPPPKKAQAGFGGGMSLSGKFPLNVWGGP	47	7
GHNVHFIAGPEGWELPKKSKNNKEVSMTFDTPGVYLYQCTPHATMGMIALVVVGDDKSNLDAIAGYKARGKSKKKLKALLGDL	83	7
NKFIRYSNSSSKGKLNFRKTIRKSLQSGGSLYKTVFKPQIRKKPRLILLCDISGSMALYSLFGLTLLF	68	13
LQNVPSPTRFKCLSGVKVKHVLGGSGAQHCMLIDAQDRVWSWGGNAKGQLGLGHTTNTSEPKLVEGALAGKKVVGGAAGRFHSVVF	86	10
GAGLRWGRYHQGNTKQCGGMDKALNHCHQTVQPFIALLARLIGSISSADPVS	52	6
YQYVYHMQGVSKTYPGGKKCFENIHLSFLPGVKIGVVGVNGAGKSTLMKIMAGLDKDFSGEAWSAEGA	68	4
SGATGVGGQGGAGGAGIRLNISGYDKLYAAGGGGGATYGGRGQNGSGGFGGYGSVAGQDGVNGTGGGGGGGGAGYTPNGHANRAGNGGNGIV	92	3
ALGCASESVSGLSRESGRFLDPKINAFGFVLQVLFCLRKIHPNPSQNHPKFNGKWCLKSMRFYGRVPHGFWHDFS	75	10
ESIALNLKNSEDKKIFEQILRKADVLVENFKPGTLEKWGFGWKDLCKKYPKLIYASASGFGQTGPLRELPAYDMVVQGM	79	2
SADPQARFGCKGKSKFWFGYKGHIGVDMGSGLIESAALTPANVSDQAGFKHICPRRGEMVFGDKSYCL	68	5
GDVIPQVISVDLSKRKKESKKYLFPKKCLCGSETKKDFSKSLKKLDAVRRCTKGYECTFIAKEKLKHLVSKEAFNIDGLGKKVIEQFW	88	12
KADSWLTKHFSQLSDGAATGVGAANLAALVGVSSYLGYKAWLLYDKGRLTWGNVGAGFGILAAVGAVEAFIG	72	2
SGTGVCRKPQIAQGAFCEHDGKCGEAWCQITAPSVGSVFLSAIALRTLFLGQDNSVSASRLGVVKGGIRPMGKGLSGFA	79	5
IPTLLFFVLASHCHGQVERDKALHFLGGNLFGLAGAGIAKQASDGNRIWTFVGSVAGSTLIGLAKETVDAGQQN	74	3
RWVKAGRKGLFIDSLGARYCPIGADNDPNGLNRHWIKNVKYFLTAKLGGRII	52	8
GKKIICGDTGAGYAGKMLSMAAKKFGLRCKIFMGAKDIRRQQPNVRAMKKNGAEVIPVYSGSQTLVDAVSECMRFWVANCDTTAMCVGSTVGPAVFVRICGWSTSQISRELKAQLIDEFGSIPKKLKLYNCVGGG	135	11
LQCLSEFKKSPACVIVKHNSPCGVGVGKSVSEAFSGALDVDSLSAFGGVVAMNRKCTVDLAKKIDKIFFEII	72	3
KPGNFGPDVCHINLHKTFCIPHGGGGPGMGPIACKRHLQVYLPNHPVVKDCGPATGIGAVSAAPWGSSS	69	8
VFALLAAIVAGIRLVRRLRPAVVVGLGGYASVPCVIGAVLWRVPIVVAEQNAVPGAANRLAGRFAKACAVSFEGVDL	77	5
SVRRCWKLGFEKCNDICDKEDLGRNAIKKMKGHNYPFARDACVKACKRLAVEHVQPLCWHGIGSNLGILAKDCLNVTSERMMQGSPHLFLFDKEKEGDHRLR	102	11
DPENQQKVQSFIRFLKDWWPALITAVLLFATPLGGIIAGIVSTLTVATGKLLTVLPKLLKFLKSPLVV	68	4
ARFISCMVLCDPSGNLVKDTTGICWGEILKNPKYKNGEFESIFWVKEANCVYGELSQSQLSKLGSRGKAAKIMSPYLKKE	80	4
AFIIGALCSVAAGFSGMRAATSANGRTAQAAADGLSQPSEGSQPKGVHHKRGQAMALETSYNGGAVMGLAVGGLGLL	77	4
TVLLDETISRVLVDSSEKRLAVNKKKGCKKSKCSKWKGGTCRCGR	45	9
LINSKNDLQSIVEKKHKILRKLLFNLHETKGCHFSRMTGSGSTCYGLFLNKNSSLVALKKLRRKYPKFWFSIAKTI	76	16
NFTLFRMVLKTKACDLVSVRGVGRSRKIKIVIGDCHEESVPQIKVKETREGRKKPERFAWGLGQIFDPRNFFQNVKPKLKTYTLYFYPLKIFGGGASRHGFPNRCLTHTLFFLCLCKKTCKNCSPPFDGGSV	132	19
VATPQRVNCDVGMGGSSSSGVLGVLKMIRVNTVNHVNLMTMVTKCMGQAVKVYGIPAKAVWRIKCCQIQDIQNSNLSI	78	7
VIEKALVGLIDGTADQLAGAGGACSGATGIGKIDACLFSSIKDVGVIRAAKAATTLDRNRVGAHGKAMPSLLVAMR	76	4
LADDSGLEIDLLKRRPGIYSARWGGKKNDFKKAIKKVYRELNKKDINWKKKKIKARFILSLIHI	64	13
LCIMPWANNTAQPLCQAVASIEKASGTQRVNGPAGCITSSNRRVYYGACWSGCTFDQQSKCLIPGNIPGQGTFGCATGG	79	3
LSGLSISEFAFFGFVPKSKKKMEDLCKNIFQKKTTCVLFVSSHKLIDFLDCLENILSLIHI	61	4
FIFGCFNNGYKITPSIFKRWMNILKKCESSVLWLLQDKELGRQNLWKEAEIQGVNTVSYTHLRAHETKA	69	6
IQRKRKHTLKSQVLFLKKKLKDKSCKLFKILYNEKFVGVIELKNINKINRCAELSYIIGERELWGIGIGTK	71	13
RQRQMCIRDRSIKNLSPSVPARLREKGAKKSLGQAKYLLLAVVDAVAFLRNKLSCTLFSILSSACLIN	68	10
TAYGDLWTGSSRGSLRIWKNGGKILPRSGQNSSELRRANGDRAHGRIKALLYVPGANLVWSCGIHSLALWNATTGQHLTSVGE	83	9
LKKADESAFATYLLLSGKGSRMRICAATTYMKSCPFSRCLLGVFLCFTALCFPGVASAQDGKAGKDEAEKPRAVELVTKDGMKLSAAYFPSNKGK	95	7
VKTCVGTDWCRFGTQDSTGLGIKLEKKLWGSWTPHKVKLGVSGCPRNCAEATCKDVGVVCVDSGYQIGVAGAAGMDVRETQRL	83	4
GLGDVYKRQMAGAAKVAAAGYGLDMLFKFFAAFSLVVIALILYRILKALPRQN	53	5
SNADGGCSTYRTIESHNTACKKLAEKFPEFVSIKTKVATSGPWKGIERLGINGKWKKAYESSQKSSLMEFFG	72	6
CVEGADCGDVLLVCGQGKRTQGKEEYGKGKGGIIHVTRGQIFMEN	45	1
GAGGDGGKGADSWSDAGSSNGASGGNGTSALGIEHEETNVNVQSGGKILCGFGGGGGGAGLPAGNGGGAGVR	72	-2
EIRLSLVGSEMCIRDILKARPSNGTNCILMCVFCSGFRTKVRFRLPRYTCCICLRSVPLRTGVSRMQTSLRRRHRDRVVRRGIGMMIESECAIADLNAVRVPRVPVCTAH	110	16
ECALGGWGTNEHMGTPWNPWDLKYPRVPGGSSSGSGVAVASGLASCATGSDTGGSVRLPAAYCGLTGLKVSKACLPTDGIMPLSQTLDTPG	91	0
SDVFRAHIFTSSGTFNITAGGAHDAEGIQDLVVGGGGGGGAGNAPSAVGGSGGGAGGLRTNLSGHPLDGGTYPVPSSFPAPFTVTV	86	0
LDAERARLALFLSGLGAIAKSLGSRCTFAAGLAHGFTGTLADPFSLSVNIYIETIFSCHQ	60	2
KIVEPLQPIFKPLLEKVKSLGEKFKDVLKKIPGFDKVDGVLKKLGASSGEGLMKKLGAKAIPILGGIVNLLFAYDRIAQGDTFGGLLEGVSG	92	5
KIVEPLQPIFKPLLEKVKSLGKKFKDVLKKIPGFDKVDGVLKKIGASSGEGLMKKLGAKAIPILGGIVNLLFAYDRIA	78	9
AAGDLALQTLSTGGLWVGGGTAIKQLERLQSEAFLAPMRCKGRFEGFINKLPVRAMVDPDAGLFSAACRARMLAGCLQ	78	3
GSSTVPQTIDGSGNTPPAGIGYAGGAGFQNIPGPEGGTGGGGGGAGGVGANAPSVTSNPYGKAGKGGLGRAAFNGDTNVSS	81	0
ILFGPASAATWGGIGAIIGYSLGTAFPMFFLIYLGKKIRKEFPRGSSLIEFMRKKFGKSLFKLILLM	67	8
AAVVGTLSMTARRSAVAFVRQQWESHVPVVLDNSSGWHVCCRKKCNIQHLKACVCTDGESAHVHDPKGMCAHHNPKCLVVVDT	83	10
LAISTPGVIIGKACCAKHRAPAGPNARSAMTACPPISGREADVAALMLKPRHAWSNSTIKWDQLRSGFACALH	73	9
RFNRMKGLETLWQPGTDHAGIATQAVVENNLLKEGIKKNDLGREKFIKKIWDWKEESGGIILDQLKKLGCSCDWSRTR	78	5
HKGKQNPAVLYAAKKCKIKEIYSIGGPSAIAAVSYGTKKIKKVQKIVGPGNAYVAAAKKEVFGVVGI	67	12
SRGLGDVYKRQAYKSGKILAGVSAGAICWFNQGVTDSWAHGLRVMDCMDVLDGCCCPHYDGEKNRRPSVLKFIEQN	76	4
YGVSDEGGKLLLAVGRLAARKGYASLLRSFSKIEPQTNKIRLVIVGRGHLKKRLQKLAKKLGVHDSVIIESGMPFDELASLFS	83	10
IAAIIAAAAAFCAATPTPKEGTWVSKIYKCVEFLALNIGKAKAKAEVKEAVTDAVSGAVKKATK	64	5
DSWVKSFKKHCRPIFPLNFLLEPKLPRAASIIAFHGKPDPDEVLRGFRGKRIHHHVLSAKWIKDHWV	67	13
VGVISGQQLWISGLLVLVGGLGFPRWVLNFLRKRRQKKFVDEFSNAIDVIVRGVKSGLPVNECLKIIAREAPRPVSDEFHMLV	83	6
NDAGVVVLSDAWLGGGFASKTKCIKNPSDAKGQVMRAAGKAFNQMLEAAGAGIQSMPSSEIYTGLQ	66	1
RRQRQMCIRDRIVELANSASKTLPKLGKGAKEIQCKEIKTSTSTMLIVELMIDVGDAMGANVTNTMCETVAPLIEKLTGGKTLLKILSNYS	91	5
YKNTLGGYIYTLDEAKEACRKEGGRLCNKDEIMDKNICSAGWTADGIRGYPMVSGVAWYDARNNNPALRYTRGYCGGRSNGWRTWSTNPNNKGSAHCCYEFNSDNSKSDIVNITKQLANTAISGNATQQAGLMKMVYGKNWTPPPP	146	7
ITHGGYICSIIDAGAGTAVHRSSGNAPCVTVSLDIKFVSPTKAKDEILGKVKILKKTKSMVFISCNLISN	70	7
GGKLLQTLADADLVLASACGGGGTCAQCKCVVEEGGGAMLPTEESFFTRREANEGWRLSCQTPVKQDLKIQV	72	-2
ISSSISIISCVISSCKSSCDFCFFNFSHSPGAKIQPRILDSVPLYTLIFGCSVVLVLAFGAVSYTHLRAHETKAN	75	5
HGTYSAVAGGNNLSAISDYSFLGAGLSSRTLGDHSSITSGRCNVTHGCYSFIGGGCFNQAEKDYDIVVGGL	71	1
GSICAHSRAEKPACSNCINVCPTGAILSSGETVTIDPGICAGCGACAAVCPSGAIEYEPGPISWILARLDVIQKSYK	77	0
LVGSEMCIRDRGECSDEIAGGVFVLRNKSKRVNVENCVDTCGTGGDGMNTLNISTASALLLASMGVKVAKHGNKAVSSKCGSGAVSYTHLTLPT	94	4
KEMDKLTGRPWVMLSAGAGKEEFKKVLSLSFQAGCSGFLAGRAIWLEAISKYPDWKAINSILKNSSAKYLNEIASLAKKQALPWYENQCFSNGGNLFPYRTSDFRHIYVEGLKK	114	8
YVGPPDANPGGISRSGSGAGVSGGLLEIHAGSGGAGSNIGGGSMGFYPGWGTGNKDIGAFTFFGALNATAL	71	0
IACFMTKPFMGVSASGCHTNMSLWKGGKVVTNKLGNKTLPGVEEVFGYVQGGTNTFMPDTKDMQLPGKIGLQS	73	4
VAGVKRIVMINPGHKGKQNPAVLYAAKKCKIKEIYSIGGPSAIAAVSYGTKKIKKVHKIVGPGNAYV	67	14
CDPCPPGTYLPKTGQIFGTKCTVCKPGMFNEEWGQAYCKGCQVGRYARVVAGVFTITLGAPGAESRMSIGS	71	3
DENILSSAAERFTGAAAPLAERFEEGGIASLNREAFLLGGIAKGLKKAVRGVKKIAKSPIGRAALIAGGGYLLG	74	4
RKRRGLVADCLHVEPEGSANCLKSCLKFPGRVHKVCLIQQLPATTSLLKIPRAVGAQSKHSLCAEMADWKLGKGES	76	10
PNKCPFFVSTYTQSIKKSIKKGLINILCFFILELLSGISGVSSEYLWGVLCVILMCLRVVILASIISHDSEKCQDPADKFCQGLTIQKYQFS	92	4
RGLGDVYKRQVPKIALIVIFLRLFVFCFGTQPDYWQYLVSFCAVASVVTGSFLALKQRKIKRLLAYSSIGHLSLIHI	77	10
FPCLFIIKVDQGISNGERRLCKTIIVVAIIFSVVCLCNTVLDIMQKWKDIGPPFMCMSCDYKKANNLTPGVC	72	3
GRKNNGISFVKDAFKKGASCVVSDSAKKIGKNIIKVKNAISFLNSFAKLKREKSSANIIATVSYTHLTLPT	71	12
KTGSRNRVALVNWALSNGKICKDGFNCCNLPDG	33	3
AQRTISIEVGMQNSGLAVVLARSGGFASPLTALPGAISAVIHCLIGSALAAFWRRKPRSNGR	62	7
GSEMCIRDSISGALSGAQMGMSIQSNIGKVGGGGGGFNYGTTKIGAGGGTVGGVGTFGPNYGK	63	2
KFTLLISSAKGGVGKSTVAVNLAFALQNLGLKIGILDADVYGPSLPKLMAIKEKPKSEDGKAMIPVEKFNAQCMSCLLYTSPS	83	4
DLEQAPLKKFFDGAKKLAKPAIGFFESIMKFIMNVLIGRLLVKILAWMGDKENKKKMDAIMDFFKVTWPAFLA	73	5
SVSSVYININKHWREIVSSHKGANLSGLITVVESKACSAAKCKHCGAKKFRAKSGNVVCANACWTKWSGNKKKTTQKSSQKT	82	17
CSTIDIQTSIEIGKKASEIGIEMIDAPVSGGVMGAQKATLNIMVGGSKKAFEKALPLLKVMGKNIFHAGDLGSGNGAKIC	80	3
LGHIIIAMCVVSVMTGASLWEAGAVALIEPSINGVWFYVLHKIWRKFSNNPKAKAFDD	58	3
IDFADALEKSGILPLLGKIGDFILDIGGKILNGLITFIDKGYEIYDGLRKSIGDNFGEGAQEQFDSLAGTLNKVLNTVFSVGLAISLLAGAIPQ	94	-5
AQFLAIALAIGSALPIVPLAMAGCAAGAGFVKRRKPVRRAYGAATCEAQLVRARRKPVSYRDTLVEYEALALPPALFLGHMF	82	8
AVPRLLEKLYDKIYGKGQTLTGVKKKLFNWAVDVGLAYEPYKKNGLVYSLKLSIARALIFKKWKAALAVSYTHLTLP	77	11
IREGTKCVSYRGYKTFALNFDDVKLSSKMILGEEGKGLELSGKWLGMGRIWVGASCCGKAERMIQLSSEWAAQRKQFGQPIGKFQAVSFKLADMALGLRAADLLVKDAVEKAERSIMKDEDAAMVKLFCSEMV	133	4
TNKCMICKEEYLVSWGQDPNKPKKKNYCKILKKNIKKKYILGKISLQKQNRRVEKTIRNCMLSLYFPNFGNCCLDMLAATTYSIIVFV	88	13
YGGLFIRLAWHAAGTYRTGDGRGGAGTGNQRFAPLNSWPDNVNLDKARLLLWPIKKKYGKKISWADLFILVGNVALESMGFK	82	8
NDANCFALAESKLGAGKNSNLVFGVIMGTGVGGGMIIDDKIHHGRTNIAGEWGHHCLHPNGNKCYCGNKGCVETYISGPALEKKWNELSNENHSLPEIIQNSNHLNFSTWKK	112	7
GGGGGYTGLFLGSITHANAIIMAGGGGGSTGDPGRGGAGGDEVGGAGSNGGRAGGGGTQTAGGEGKGDSSSGSALQGGNGVNAGAGGGGYYG	92	-1
CIRDSSTGKKENKFGVNKNTFYEIVKYCKKSKNINLKCLSVHIGSQILDHKPYEKMLKAVSQILNKTNHKFEFIDLGGGMGITCLLYT	88	11
NAFLLEASRAGANIVNDDNSFIYPSYVQDIMGPMCFDYGFGPFRWVCASGKLSDLKKTDQIACKVLI	67	-1
SSKQPYCDGSHAGTGIVPKIEEVTEARKVAWCGCKHSKNGAFCDGSHSSLPS	52	4
IVGSGGPSTKNLFAAHQIVLEKKSPKRMGPFMVTRGMSSTNSACLATPFKIKGVNYSISSACSTSAHCI	69	9
RRQRQMCIRDRNIGIILIALLLVGCSVPKNPKVSFGKKCAVQGDQVVWSHVWIYGKDTGLNADKETCKLIKK	72	10
HGKSMKKALEQATNLPVFFGHDATLAALAEVTYGEFKNSKNLIYITISTGIGGGIICCCLRHSLVR	66	6
GLCLDPARSWVGALVRIDLGLPPAVMGNAAAVLPRCLPVSEACSAPLPPLPPTAMKYERGRCLVVAGSDRYPGAAHLALRGAMASGCGCVQAVVPPRLQSSLWQVLPE	108	4
LFKPIFIAAFMKLLIRSEKKYRAHVGDRHALNAFTLIELLVVIAIIAILAALLLPALAKAKSQAVSTQCKNNLKQMGLASAL	82	10
ALLLQVFDKADKNLLKKAQKKVDNWFSRVHNL	32	5
NEKVFKKCVHCGMCNATCPTHQLLGDELDGPRGRIYLIKDMLENNRKPTEKVVKHIDRCLSCYSCMTTCPAGVNYMHII	79	7
RGLGDVYKRQVLTIAPFGAACGISITAVSCGLKYSSCINSGCCVFKYPYIDSFLPTLNPVSYTHLTLP	68	4
VLTTTIGLLGWWRQSHKEGFYVSPVRYISASLTAKQCQDACEGTLGCKYAQVPLATSKTGGRFKCWNSYGFSQRQWGGEKQGGDTWRNKKWKPPVTLPKSGSYY	104	11
LGDVYKRQPGTGGTGGGGPNPLGVGGLVATGGGGGGVRGTNSQPSENAAGGAGIVVIRYQIAELTSPYAKASGGVV	76	2
DKIVPAMCVLYLLACVYILVTNITAIPSACSSIIMGALNPQAAAGGFLGCLVIGIRRAAFSNEAGIGSAAIAHSAARSEYPVQ	83	2
KISGFAGAVTGLISGVLDAIGDLLALFKCEPEDECPETKEWNILDAAGQNGFPGISLGITDIVQQAI	67	-7
DIGNNCAIGNAYPTFEKGRKYLAPGLFGPCGYGFPAILGAKIGCPDTPVIGFAGDGAFGISMNEMSSCAREEWPAITMVIFRN	83	-1
GFNPLVRKIVNCPKPVVNAINGIAAGGGVGLALCGDLILAADSAKFKLVFGPQLGIISDVGASWLVPNLLGRAKANGM	78	4
NSHMKQKVREHGSDIIHVEVCPHKPEDNCECRKPKTGLLLQAEKALGINLKGSYFVGDKFSDVQCALAHECKPLLVK	77	7
AIFKALGAALGGALGTFIPIPILGTLLGETIGAFVGDLLYYGIIEGNWKKAGEVLGQTLKAVLSAGGKV	69	1
GVLGGKIVGKLVGKQAARIAGKGIAKSLAKKIPLLGAVAGLAFGIERAMKGDFVGAIGEVASGVASTVPGVGTAISVGIDAAL	83	6
RLQCALRLAQHIMEVEPAPCGRTLPWRVEAKQADKQPASILLDKQIILFIQCSPAKPPLTLLGGGGGGDSAPCSPSCYQAEPPRCLPHVLSLI	93	4
IIHIMAKTWLERRVIRGAKEVAEIIVGRPKLVKVLIKVWNLLPKSLSRLCDILIALLLTLI	61	8
LKGLIGREVKVGLSATHLGRTEQGLLLLAPKSLWIWPKGRAGLKTASGSQCQDKCSITELQLLLAA	66	6
VSIGANEIKKVVCGAKNAKEGLLTVYAPPGAIIPKSKNKLVIAKIRGVTSYGMLCSESELNLSCLLYTSPSP	72	5
RQRQMCIRDSAQTFGGFLAYMRWGGMRGGIAHKIVTLTNVLPEIWSGILVNMVRLKLRSMCAQSMPATSCGRTRDEC	77	8
NALDFGNLSGKRNLMSGACSGTRCVWPGGKSGSGTSNNAMEYVQIMSTGNAIDFGDTITAGRYGPGGCSNGHGGLG	76	2
VEAKAKTGKKKKAKVRKASTSDGTLEQAFAAISALGAIGLAVFLAKLGGLLG	52	7
SADHGRKKGTAKAYRCTAPSTGGSNYNIGQIKDGEFQFGVAQSDWQFHAYNGSSKWEGKQFSNLRAVFSVHNEPFQIWASKKSKNKDFKGLKGKTVNIGNPGS	103	12
IFGNESLGGSIGGLLRQFGGVMGKQEGFNIGSLIQSGLGVAGHFFKDKKGLLGQIGKYAGIFAGPNADKFTFGEKLVMAAKLALEGNSN	89	4
TGTQVGYLCCGCNLVAIGGESFFNAAAANTYICNQTVIGHCPYPFPTGNNSVTIGSVYGNTTYLCGCLSK	70	1
RGLGDVYKRQLQVLGIGRHGCRDDAGCWGAPLSLCEFRSTRRYGWIVEPGGHLSSIRSWNNTPIVSDRIVSGLAGHRAK	79	9
SDHGELLGDWGLLLKGCFLEGAIRSIFIHRPPKARNLLRRFLKHEKYAYGLTESLWAAANSVSSPSDGSFGR	72	6
KDELSADDCIFTDMFALLCAVQCKCACPPNVELAPKSTEVVFAVALVLVKAYKLFPFPKLSPVKVAFT	68	0
TLIATAAVRMASDGKAFCKEITKKTKKEVKIINGLEEARLSAQGVMLGWPGAYGLICDLGGSSMELAEINR	71	2
RCGKGSQMKIFCRVLLGTLLCACIGFSASQSLAARLNVVLIVADDLGWGELGCYGQKRIPTPNIDRLAMTGQRFTQFYSGAPVCAPSRCVLM	92	6
LMIILLTGVAQPHHVDYKDMTTCLAAVPDIAKQSIVESAGCVPQNDLSEAWKKFNGFFGIMKCMSKEGHSGYC	73	2
PVVGPTGIFAGGGGSGTYHVSGASAGAAPGGGGRGAGPTTDAGGDGVRFTGGGGGGGNYPQYPLTSYGGKGADGIVIVKY	80	2
IYCVSCYSASFASKCTACGENLKDRIRTLQGSEEAAGMKWHETCFKCSTCNKRLHQKVFFQEKKLFCEYCMKK	73	8
AGEGRPRSLSLPGGAGVILGCIFRGCTPITTGLCDQDAEGVAASGGRALAERFWGRYVAFLQCPSSGALNIVRDPTGGLPCL	82	1
RMAKVLASAGYEYQYLFCRNAKHGIRNAKEQFLPHAIEGVWEGYGTRAIK	50	6
GCGTLCVKKSAEYLNATIVKKLSDIDWNKAKMVCVPGGCGDDILNDLSETYIKRLKEWIHNEKGTYI	67	2
QGGMPNDVIISSDIGNNCAIGNAYPTFEKGRKYLAPGLFGPCGYGFPALLGAKIGCPNTPVIGFAGDGA	69	0
WGKVGRGVKAAVKSLTSIQETAEYYAKKGARWAAGVAGHYGWEWATGDGEPAPAGGCRRRNLLMMCSN	68	6
PGPSAVTTAVAASGFSDKFLFYGFLSEKKNQIEDELKKLSNFNHSLVFFSSSKKINKIIPRLKKFFAGRKIVFCRE	76	9
GAGRARVAALSKLKGVSKPAFLDTIGNYFKNLLIGSLVLFVMNQYDRIKKFVEDIFKNIKQLFENLKPILTPVWDSLKWIVGE	83	6
TLSTGGLWVGGGTAIKQLERLKSEAFLAPMRCKGRFEGFINNLPVRALVDPDAGLFSAACRARMLAGCLQ	70	4
LFKAVYDKAPQNAKDKIDKMNEKQLYVFMGKLWNKFGRQVKLS	43	6
ELLKTSVRNLIKLPKVLAPKDVAPFSDAGLTAYRVVKKATRHLLPGQSCTIIGAGGLGHIAIQCLKAMCAADIIIVEKSEKAL	83	8
FINWSWEKGGLLPEQFANGGTTRAGTAIHSSLTGSSGGMAVGRSHLGGGMPGVIKTTGQPIEFEGGEYIINK	72	2
TRGSGELCKVTGAACRVDCVYLRGPGADTAEEEAAMAAYCADQLGALACLDPFDLMGEGSNSIIESCLRDLGLDPSEPRKRLM	83	-6
NFLFFCGHSLGGALATLAAGRVNTEKCHLYTFGSPKCVDKQWVDSMVFSSHAYRFRNNNDVVSKVPAF	68	6
LGDVYKRQVFRNIFRKKVIMNRRELIRNFLSFSILGSVNLLTYTGNSYSKNLGKVVILGAGWGGLSAAKTCLLYTSDAAD	80	8
CQVLEADLLADVRDRRNKSPCNGKGFGWQLKQQKAPAIAVGCGNYLRGSSGCIAKSVKMSTQLVVTLLQVSFCP	74	6
CMVMIDGKCIKSCSILAVQCNKKSIKTIESIGKENNLSNVQKAFKENHGLQCGFCTPGFIMTAIECKKNNISTEEEVREFLDGNFCRCTGYQNIVKSIISFLKMPWNR	108	6
LKSLENSLSAGDAIKGADAVDDISDAAKLGKAIDGGASKGFLKRFLRGSKGLKRGSALTRMMLRNPAGKMFLKKLPIIGAVAG	83	9
RDLHLCDRRQRQMCIRDRCRYGFPVGYSGSKLDRLVNAGSTCCRIFERLDIKGCDTPSGCWIHGGFYDNVGIFIRSSRDGRIWRFWCFSSLCCGDSVGLSIASSAGMASHVFAGILAPQKAAALKLECLSLRPCNP	136	11
INTARGGIVNEDSLFDFLKNHPKSFASFDVFETEPSFDNKLLTLENFFATSHRASLSIDGILSMGRAAIRGLIKKWIKEIYQLALG	86	2
ASVAKATGGAISYYGGKVIHTFASSGTFTMPGSYPSTPVQVLVVAGGGTGGHRHGGGGGGGLSLIHISEPTRLRR	75	9
ANSDGVHVLSRFFKEFRKCKNKKQAILNAMNSLFLPIFLTSITTSAAFLMLLFSPIVSLTGYGITIAF	68	6
KICGWSTAQISRELKIQIKKEFKKIPKKIKLINCVGGGSSAYGFWSEFIDFNKSQIELVGVEAGGPKKSKLHAAPLSRNAKIG	83	11
LGTGVAKLILPKCPGQEYSLVPSGSAGRPQVIQFSAAVVAPNLKSDTPPKIGLGISGNCVVDCLGDSRTSAWRMTLSPLSILI	83	3
GSSQKIVSSTSGFFSSLNFFETSVDLILPPVCNLCRRDLEDTNRSLGLCGDCRESLLICDKSFCARCGCLNFVVSAERPCPQ	82	-1
TYIQWELIGNGKREGSGARDLATAGRFWHRARVDVNARILQVFSPEKDVDVKITLGGAAGADRFSRKGGEGGISVFRMKLKQNTEYTVKLGINYYQGGGPRGGINGGGGLAVLYEKASVIAVCGGGGGAGTGGKGGDGGGCNVRGGNGAS	150	9
KVASIVTGSKICSKHLKSIMNACHNCEADGESCFEPAKNPALKREIIAARKNDVPENYIQRIIHFAKQGYKSIEFETYNTCLLYTSP	87	6
CACAYGGDFMAGGKPSWFRTSNTSSNCWAKAGFAIPYGLVANGPTDQTVNYSGDACHHEFMMCRGTTPYAFNTNCGGRSGIPGKGGPSATSCGGGCC	97	4
VASFINVVAKSVPSGASVTTRSSACPACGKPIRRIDNLPLISYLNLGGRCRNCLSAIPVRYFLTELIGATIFGSLFLYELVT	82	5
YDSNIKSKCAVCGVQKKITDLWEPRWQWDMKGLLCKTCFDNKEGDFKTKKEFCSICNKKMGFIRYNPKPDWKVKGQLCRTCWDEQKAKNS	90	9
PGGNNMPSELSFALNENFGSVDKFKEDFCAAGAGQFGAGWCWLVKDKDGSLKVTKTENGVNPLCFGQTALLGCDVWEHSYYI	82	-3
EMQAAIEALKFLKGRSECIELYTDSNYLKNGITDWIKNWKSNGWKNASKKSIANKAQWIQLDKLSSELNMRWK	73	5
YKRQAMGKKIFSLIEKLKPKFMKGGKNNGFSQEVLEKIWKDWEAFASYAFNKSHSTCYALIGYQTAYLKANYPSEYMAAVLSNLSLI	87	8
NLARKGVTSVLGRGGTKLVLKTIRPIFKRIPVVGGLIDFVVSLAMGESLGRAAAKSVGATLGAALGTLIPVPGVGT	76	8
VDCVDSATPCGKEGKVEDAGDGACGFINGGDGKITCGVGCTGGAMAAFRGINPASCICPVVSVACKS	67	-2
ENEVKRLGNKVISKKAIPLDGPVSGGCHRAATGNIAIFVGGERKAFEKILPALTVMGRKVLHTGELG	67	7
NNPQPLSSGYNLTSKAVPSIGTRVKMGKTSNVIAAVKSDGKVYTASKEVKVTIGGCGG	58	6
SQVGQISAGLKNTCALTNRNAVFCWGANKDGQLGIGTSDGPENCEPGKVKPCSPVPVAVAGQLRVQPGYVDFKSVDVGKLKSK	83	4
SRSPFDQVKAISDAVGDKLEIILDGGVRRGTHVLKAIAAGAKACSFGKMFLFSLAAGGQQGVEHLLKNMHDEINRKMVLMGCKSLKELNSSKLIYRNWF	99	9
VAGLVPGVGPVGDMLAYGATVKAHPNDKFGVGNPKGLAGCEGANNAQKAGSLIPTVLFGIPASPFAAIFMAMC	73	2
VSAITGKWEYIKYLEKTFFSFTYGGDCIGLAAAKATIKKMEKKKVIDHLYKIGGRLKKGMNDLARIYNLEDMIACAGYPCRSV	83	8
RKQNKIATQFHPEVSHTEEGGQLLKNFIFKIAKCEKNWTPSNFIQEQVKKIKEKSGDENILVGVSGGVDSTVMACLINKSVGNKCT	86	6
QTNINISFDEAAKGVETVIPLRKEVACSACKGTGADKGEAFHRCNICNGSGQTASNQGFFSFAQTCSACKGQGNVIDKACKTCRSSGSVVENESI	95	2
IIIGGTAGLALGGPIGGLLGAVAGHAVESKFSPPGPDPQATKRIAFTVAVIALSAKMAKADGVVTHNEINAFRARVH	77	6
SAASDVYKRQVKEFLINIEKKCMKYVGLCNEVEPACVFLLCRLRSRLEVSVVG	53	3
GLKKQGKLSQALFASTLRLGKKKYNGDKLSFIESFTNKILDKLVRRKVNKRFGGSLKALISGGSALNFEVGLYLTALGLPLLQ	83	12
LKCVQNLPKLKAKNLIGLNVEVNTAIKKKSKSSKGIF	37	8
CGFTQYCTHCPDNKVLHCEDCCVGPSNFKLRTVGGIIMQGGITLTRSLVSLVLLCTTCCLAGCSEEQQNAVRQRRDNLDKIWQ	83	3
SEFGACYRVSNASGQEPGLLTAYKKDDCAKLGSGAGGCSKSGICTINPQGNLTPQDCQAAGGFWNPISDQT	71	-1
GTHVHQTIRQCSIRCGCWTVPYGHGGQNAMTTCCGSGVCGQGGTGGGGLVKITYF	55	6
RQRQMCIRDRITAILFNIPGAPENAPTAFDGYPMTRQGKSGKAVGAAVLCSAIGGVASALVMMAATEPLANLSLIHISEPTR	82	4
LGDVYKRQGTLGNKIIFCLPGNPISSIVCSRLFIVELIRKILGGKNKKLQTRKAVLYTDVKCSTTKREHYMRAFTFQEGATPVSYTHLTLP	91	12
PNENSLISQMATSFDVDEMTIRNKVEPYLQDIMSVGGNSSNVPMEWWNCSRCGSGGGLCLFGNCCNGSAGGGEWEIDCTRPI	82	-6
FNQNTNSCFMGLLGNKGKKVIITGTVCQVCGMSFTATDRLVRHMVKAHGKIKRDYGPSCPNC	62	9
KMQTWYAAYRRLAEIIDDKSMGVIFKLEPGESFIVDNTRVLHARKGYSGKGSRWLQGCYADKDSLKSTFYSA	72	5
VLYAAKKCKIKEIYSIGGPSAIAAVSYGTKKIKKVHKIVGPGNAYVAAAKKEVFGVVGIEGMTAGPSEV	69	8
IIWIGLTLGSIIGFAIGKYAAKPLAKKILSQEDLEKSEEVAKKFGVSILLIARPAPGLAEISTVAAGLADMKWTTFLT	78	2
PSQGLYFWGRDIGQLLGGRRLLALYLAGGLAGTVVQVGLDYANQREYKWGQPRERYCLGASGAVNAI	67	3
NARIVQMWSPEKDIEVKVTLGGCAGGTEFNFPGGQGGISVFKMTMKQNTEYTVKLGVTPYQGGGPRGGTHGGGGLAVIYEKARVLAVCGGGGGAGTGGRGGDGGGCNVAGSGGQGQGGSIGGRHI	125	6
KEVFGIIWPGIIHTGINKTRVPMSSPAKRAKQQPCTACGGSGMLRQGSDSYRTCLVCMGVGTIPVPDHEPVTVPAEMLSASSFAAK	86	6
VKLLISNGLKKICILHCVSLYPLDHKIANLKNITMLRKKFKKIPIGYSDHSIGSSLPILSVALGAC	66	11
IRQASCGVGPLVGNIAGEFDSSNIKPVICPKHHCHCAADFNITKGPV	47	4
AGLTGIDAYQRARQAGSSKKRSAAYGVVKALGGAVGAAVGTAVGAGAGGVTAGIGGVMGYELGSRAADKAFQVV	74	5
ECKGMIAEAKILSKISKNIVIKLPLTEEGLKACKILSSKKIKTNVTLCFSAAQALIAAKCGATYISPFVGRLDDIGEN	78	5
KAKLIEATLRLGRKKLLNQKMTFSEKLLNFVVDRLVRKKIKKQFGGNLKAFVSGGGALDKEIGEFLN	67	10
INEAGVDVVKCGIGSGSVCSTRTKTGVGVPQLSVAIECSGSASAMGGHIVSDGGCRTPGDVAKSLAAGSH	70	2
NEYTAILAGCALLTKAYQILSSSSFKISDKKKIKLIEVMSKVSGEKGLLLGQYYDLSLKSPTVSGRLELNKLKTAKLMSYCCQAVAICANK	91	8
LVGSEMCIRDRGRCLVKRVDIGAAGHNKGAFGCEPVKGVFQSMWSQI	47	4
DVLRAHCCMCSGVVCGSNCVQGGVVCGTTCFVGSKAYINGGSNNSGKADFSVGAGSTPQWSFNGCQFQVGGTDMNWSLRAQPGQIGTWNTSWCLFAGCN	99	2
TLGNYKNTGFCQYHVLGSEGGSVEFWEASGFRSVRGFNLQRCAGESKLRHMLCLETGGGKVFLKWCTQCHLWKNFDEFCSRVNDPAVASPGIDTFCGNCYRRQVQSRSKQLQKRRIERSNKLLGKGVGQALDGSVEDQAREVVTGATGQ	149	10
SAGARAASIWICCSGENCAWSTRAYSSRIHACISGVLCWRRCWKRCRARLHRYHLIGLGQELRVVTANQHQPL	73	13
ASDVYKRQGRSCWKLAHWRKPATKVGCAVKERIMWWMKAM	40	9
PSGKLFLSFPKGIDMPGKPAKEAGTVKTSFKYILIGSFCFSFNGKAALGAVGVTIKSHSLNALLKSSAINFLTF	74	8
EALGIIKHAAASSNAALKLLPTSKSKLIKYAAKEIIDGKYDDQFPLDIFQTGSGTSTNMNANVVMATIAS	70	2
QIHEVCLPARSDIVKPENLFQGKIFQSSGDASKLTSGAIGASQSGVCGRFTCTLASIFRSTGKETLESEAGIYATAIFDASCVLGTILAG	90	0
VIPSRLSVLTKRINNERGLCFYCAGCAKSCNVYGDFSSGSCLIFPAQKSGGQIDLYVNSMVRTVTTNSEGKATGV	75	4
SSAASDVYKRQARCPPRSGFKAACALRGDYDTGFCALSAVLRVCDGAGAKALAPRARAAMIAVFILS	67	6
PVAVPGASQDDAPAPGNPSNARGGDVLFNFGGSGIVLAAKGGGFGGYHSPYAANVEYRTGGCGGGMGNMPGSAAHPNYGHPSY	83	2
ASGVAIAGLKGRHMLFHDHCTGCQLCSIACEGVAEAIAMVKVPDSWGQNKKAIMPQIDYGKCVFCGLC	68	4
FVAGVFVCKACKNKLYESNSKFDSGCGWPSFDDEIPGSINRYEDLSGGRKRTEICCSNCGGHLGHVFNGERITEKDTR	78	2
DSINKKQVLLSTILGGAVAPAFSLAGSGARGVVGKTSLADAQKQMALQKFAKRRLVDADIGFQASKIIRDGYKSWAKKVEAGK	83	9
RDLHLCDRRQRQMCIRDRYVGNVCGQNKLLLIIPCHRVIRSDGKLGGFSGRGGIKLKKRLLNLEQSVS	68	12
FRVFGMQVGCGIDAKSYAAAYAKNFKRQAIGCGVVIGGHTAFNCLMNL	48	5
LRKIFEIYTKEQYKDNMPAVCSLPHGASAAGKDLAKLMPRIRKHFKKVSFCFDGDSAGQLAVDAACKVAPDATVIT	76	6
ITGLVPIDLQPEAEELTSFAAEQIVCLFKKLIGNIFGQIKSFVMGAVESIVNVSQCFMNKFVGGILSQIKGIVGGVLG	78	-1
GKVSRVRAWSPKNWGYDGKKPEGSDPVPSSLDWNLWLGTASKRPFKEKIYHPGNWRKLVDFGCGTLGLSLIHISEP	76	7
KKAWNKLDDATKKMVMNQAAVAERKGWNLSKRGNVADKKALADAGMVVGKVNAALQSHFKKTGATMAKEWAGRAGS	76	11
SGYSPMSTPGALIGVQVYTSQSGSWGTVSTSGGSGTWTKPAGCNHVLVYVTGGGGGCRNNDNNYRGAGGGGGATAIKYIDVSNVN	85	3
KIHKTFTVIEEVEAWKRGLKLAKRLGIKINKEKWNKDVARAIYKYMLWATGQF	53	9
ENNINAFINACRHRGMQVASGSGCKKSFVCPYHGWTYGLKGETRHIPGADGFPGIDPQEHGLKQVNAVEKGGIVYVCQDGDI	82	4
GKAIEYFCSMRIWLTKRKSKASYLQDDTGLRIGCEVKCKLQKSRFGTEGRECTFKILWSGGAAIQDEESWLLALKSSGTKRLKLSGAWYTL	91	8
IPKTIAVTVLGPSLRNLSYVQSEAAEAAALISPGTASGGPCLPSSKFSAPLLVSSTLERGKQACAIFCAACPGSLG	76	2
IMGFSMAGHLATKGHKVSVFNRSLKKSKEWIKKHNGTLCKSLSELAESAEVIILCVGNDDDVKNIINGDDGIINYLKPGT	80	5
EINAISKKTVSPLDLKIISLMKKLGVKVDTGAHVKTGVEAQAGAEVRASAKALVGATAISGPLVATTVS	69	5
DIKFIAPSNVGDELSGIVEIQKVTKSMVFINCKLKCKTKLVASAVGIWKILRRPLPNAGLGG	62	6
GGGVAGKNTESAPDGNDSSFGPITSLKGGGGGSRTGGSSPVNAGRAGGSGGGGCGLSLIHI	61	2
INKYVKHFQNLSFSGCFVRQIKKIDSHWAVFLECAKTKAKKIVIADSVMLCAGAVGSAAIAVSYTHLTLP	70	9
SVSEMSVIALAPTKASSVIQDDACGMPTGVNRDWCRSSGQQNLGWSVPVVIVADSELSKVVLPPAPCGRVVCYRACVPKAGCEGHDVSIQNRWTVWVNAVSITDTTQMAMPYLSGRV	117	1
EIKKIINDAGVVVLSDAWLGGGFASKTKCIKNPSDAKGQVMRAAGKAFNQMLEAAGAGIQSMPSSEIYTGLQ	72	2
VSVILTSVCVALMLLGACAKLVGQLLQIYVYGHETEKIHKQMLIHSTRGLCLSCRVL	57	6
KLCCVIKPLISWNCENTATVCRERCGGQGYLSCNRLGQIIGFSHAAITAEGDNRVLMQKVAKELLTEGPTSEPRYSRLSGPCS	83	4
GGTAVGTGLNTKKNFDKKIIREINKYCKIPFKPAPNKFSELAAHDAIVSMSGSLNACAVALMKISN	66	7
ACARVLGPGGGRLPGAIGKLSRWLRQGMQTLQSQYAKQLDHWLQHKRRIALVLLSGLVITASGLAVMPTAFIP	73	10
ASSRMRPRGANLAASSRNTVVSKTGVIVIGSGIGGLCCGGLLARGGQDVLVLEAHSKPGGAAHGFGKTYHYESGPSLW	78	8
PRHLPPVWQGQSQVDLDIVLLGKDTCGVGYAGDLCCSLNHSLVCHSWTHVCLGKLDCFPWICYGEVGVGEV	71	0
TSQISRELKVQLINEFGSIPKKLKLYKCVGGGSSSFGFWNEFMDYDKKQCEFIGVEAGGPAKSKKHAAPLTYGSKIGILHGAA	83	7
NAGGAGGFQGMDINDIFSSFGDIFGGGGFGDIFGGGQRRNRRSNGGATNLKITIPLTLEEIYSGIKKTVKIKRLEKVAGSNASKCTYCDGRGEVQQVQRSMLGQIINVQPCN	112	5
SVFSLKIISRTSRYLLGAVFVCFLCGDSVVKADEAGGQKTTHDAKLRVLLITGGCCHDYQNQKKLIRTGLTKQLGSIDWTILE	83	6
PPPPCFAIVGANRCLLDANCELPCELTPLERLKALWLPKKCHGFGSKMPQVRILSPRCDQKFVPSWCL	68	5
YYARGGSPCHSNGAICVASGGYAYLGGQYRPDTKSSFSNKGPRMDVFAPGQHILSSVKNQSWGTVDN	67	5
GDGGEGMMFSISGINQYYAGGGGGACEGAGPTTGRIGGFGGNGGGGNGGIAESPVALQHNRRNVSSGQQSTGGGGGGRAPAQ	82	1
VLALAEKSLVGDGLGAKAHLLSPEVSHLQHGCENLASLNMLCDQDLLCPKSACTEKSPLLPSGRKGSNLWRSLKKPWKSLAKG	83	7
GPNQAVNVGTSGRSGGGAGGGSGINQGNRGGGGGSGWFGGSGAGGDGNGNCTGAVSYTHLRAHETKA	67	4
ICSTYSSKFRNNCRLPGLCLPRSGLGFNVATRRNLPIPFDRTGSEGEAIRGRVPALAMWLRNLAVLGQARVCVVKSSEDSRRVGISTARQGHICRLEQISPFPYDLVLREL	111	10
HKRNDRLSKAALKLRNAMVNYPELVAGEGRACTSLMKACDKKAILKTGAEGVFVAILPELEKGIALKVADGGTRASECAIASLLIQLGVLSPNHPTALAYTNSPILNWRKIETGVMKASKSFSIC	125	10
RRAPVLSVSTKIRGRLESGILDCSAFVSQAGVLAAIVLQNSITVVQLPLSENQENAQMATLGKVSKPASGGFGAVPCVCWRMVGPLPNALELLVSWDCIAQS	102	2
RGLGDVYKRQALSCAKNHKSVAIERAGCCIESPVVNGPEFFAISRVISYSSYCCRAHKLCSIVVGLSLIHI	71	8
LRGNLMAFTRQKVRCVKCGHSYRRMPLAGKCIQTTSGSGIGLGTSQEGGTLCGGNVVLTVSEGAVRKYIKITSEVMETY	79	8
TLSPFDKKIYMSNHGARGGDWFGEAKKGENYGWKILGWGGTNYSGIPIGPKWKPGFTKAIHYWVPSIATSAITIYKGKEFSEWNGHALITSLKDQS	96	8
HQALSDGLKPVADIAEKAAKKVDLNQKFIDRIGQESGFVGRQLQKRYDRLIKRANVVLPGAGAAIRATPAALLAAVSLPVILV	83	7
RQRQMCIRDRVIIAWPKKSDFILNNLFDVIVIGAGAAGLMCAIESAKRNKKVLVLDHVKKIGEKIRISGGGRCNFTNLNTHPSLSLIHISEPT	93	11
GKTAGWTKEDHEKAGFRMVPNSPVRRGSFIGKNAVLMPCYVNIGAWIDSGTMMDTFSRAGSCCQIGKNCHIS	72	6
ARRGSGERLPAAWCQFSKNLSGVRAKYDNGVIALQKAMLVFQQTICPSGQFRLNRQVCRPDAGCVVK	67	8
FGFLCLGIQLSLSQDASKLDAESLYKMGIKYYFGDGVPKDEARGVKLFKMASGNGSAKAQTRLALAYSKGVGIDRNLKEAVKWFRKAADKGDVEAQTQLGFMYAKGEGLNKSESQAVYWWQKASIQGHRVAQAHLGIRFATGVGVTKN	148	11
EIRRRFAKTLLNFGVGILLPLIYFCAPIAGLVIGLDHAANSETISLTSALASTCCSAAWPIVLFTLFTNGIRR	73	4
SRGLGDVYKRQVLTQGPGQQYQSLVSCSAKWAMAASVANGLVPAGTGWCKMAQVVPRLVRVAVMIPYAAFSTRQVSICLLYTSDA	85	6
RKTDVCIQVANLTDSFASPQGSHPFAGALSLQGGCKNKVLENLGCGLSFIPPRLGPGAGTWKNLAKA	67	5
DYLKQVRRKLHRCLMRMAHASLVHCFEAWVGFVSEQHIFAAACGVADKHRQRFLVAGCFLKWWKLVRFV	69	13
ERSKAGDGACAGACAQVVNGKVARVAKGALKELSQRGGASRVKLGYIGLLRDLAQAPGVTLLPHASDLLKHVQVSSLAFERGGERERVCVCVLF	94	8
IWCWGSNERGQLGQGDMGGFSNVPREVKAGSLRGVKFSKLAAGSTHCLALSRTGEVYTWGGNAQGQLGLGDLEDRGLPMAIMHRFS	86	4
LLGAGVSGSGGSAATYGNPGGGGSGGGDGAQSYGSWTTTTGAFGGGSGAGSGGAGRGGVRIIWPGDVRLFP	71	1
NLVEKVAFTGGPETARHIIRNSAENLSEVSLELGGKSPVAVFNDAKQENAIRNNCWNIWSKWSKLYCWFKTLFTKRNL	78	5
QFGHQAFQNGGAGFGGGMNMDDIFSQFGDIFGGAFGGSGGFGGSQGRRVMKGSNLRVRVNLTLEEICNGVEKKIKVKRKVLAPGATFSTCSQCNGTGQVTRVTNTILGRMQTSTTCPACSRRQNF	125	10
GFYCYFWKKNKGQTLGMQVWKVRLAQDDSSEVSFGRMVYRCLLGLIFTLLFGLNYLPMLFRKDKKTLNDILSKTFLVKV	79	8
LIAAQCSGALVLAKLGLLRDVPACTDLVTKPWVIAAGVRVLNQPFFAKGNIATAGGCLASQYLAAWVITRLLGRDEAEAALHY	83	3
CLFSNWAQGEKGTTGKKADPRSFCIQKTLQKISHGISNLENELMFAGHSVYRFALDPFYKGGFIPKVNQLVDRIMKGL	78	7
SRGLGDVYKRQQQNSCLNVKDLLRICESLSLACSSGVKQVYAGVGENFRKFLGLHLTSVSFRSGCSLSAGRCLSLLTSLRGLNQPFLPRRSRPPC	95	11
GLGDVYKRQFQLFLQRCKGLLHICLGVLCCLWAVFHHSQDWVDPCCQRHLYLVDAELKPSVNLALVIKALAEERGVRPATCNICLLYTSDAA	92	5
CSVSHLSSTDLCGRTDTNGPVIGVVLLPVRSGAVFGVLLAAGPAPGQKKLSRRRRLPRYRGPVSYTHLTLPT	72	10
AFGERKGSWKVGRPAPDCVEATCAQFEVIGGASESANGLYKWIQHGMRQGAHVSPR	56	4
SFVKLENLSNHLGGAQIWAKVVSEANGGAHKIYNATVHALICKAMGKKYIVGDTGAGYAGKMLSMAAKKFGLKCKI	76	11
CSGVNNPYSLAVSGAAGFLGPVDTAQNLGVGGNVFAQGHVISNCGGHVLAAKKNFDIPHPTKEGYRLRHTCPEGPSNDVYFRGTVR	86	6
VLMGVLNLTPNSFSDGGKYLKKNLAVLHAKRLIKDGCGILDIGGEATNPGSRDIKADEEWRRIYPVLSKIKRKFFISL	78	7
RHLWEDKLVNTVTKFAKLNGCKKLSFWVRPGWSRVSKKWGWKAKHIQMEKDI	52	11
WFGNEENRKKLDVAFTWISKNGQTILNLVGGALLGRLVLKLLKVASAIKRVTKSLRLFSKFGNLLR	66	10
VYKRQAHNEANVSLDPELAPARGIRLRRPLGAICLTCKAPWPAGFARNPRLGLASPELLALILELAALTMAAQVGCSLTCVIRCLLYT	88	6
LVGSEMCIRDRRKALHLDDFDFEIAGCLRIGASLPGPPLCQNCSHAGKHCNRPLSVIHLLSCTIGGDVS	69	4
RGACLATSSCCRSCQYCTLPAGAKGWCRLRRLEVHAEIADLMVCHHWTPRSPKLPALQSSSVGERQLELDRSLT	74	7
RQMCIRDSLIPPVQNIATGFVFSICFKNFGKSLKFCIFGLIAFLKVPTLCSKGLRASITKVSLFEINSVSYTHLRAHE	78	9
KDFIKNVILGFIVTRLIKFAPQIAKVLSFLAPIGKFIFAVGAKLLEGFVNLVDFGYQIYDSGRKFIGDNLGDEALANFDKLSGAINTMLNLALIAAMA	98	2
VKVLRKRGISVHFCIDNDGTIYQLMDANDIAWHAGGSKWNADSIGVEIANAYYPKYQNWYKKNGYGERPIWSGKKVHGGKLGDFLGFYDVQLEALKALWKSVHNAY	106	8
CKIANACIDLSDGLSKDLGLICKASKVGANVDLDKLPILKRLYSVIPKKRIYEAIIGGGEDYELCFTIN	69	1
KKITFFDAPISGGEAGAINGTLSVMLGGGNKNSLIVRKLLKTFAKNIVHVGPNGHGQLTKMVNQICIA	68	8
LRPKADAVITNQKNLPVGVLTADCVPILICDEKTKLVAAIHAGWKGAYKDIISKVIKFMIKKGSNPKNVTAAIGPAISAK	80	9
LLSLLLTAIIVSSGIKKGIEKVTRYFMPILFVIIVILAIWAASLSGAWDGYKTFLFKFDFNELRNPQTIRNAFTQAFFSLSLG	83	4
WKATRRLGCAKGNCPGQNLWVCQYDPPGNMMGAFPQNVPPPL	42	3
KLIGDIGDFLLNMFSGLVDSVLSGPVCAAEQFVSGIFAKIFDLLESVMGPVLDGLEWLTGGIGSIQGFLRSASNLASQIFSFIGCDGRKCTTP	93	-4
AGNTGVQMGGWFNKKIRSANDLKGLKMRMPGLGGQVLGKLGGSPISLPGGQIYENLVSGAIDATEWVGPWNDE	73	1
QKAGLWFVGLPLLCGRLKGEMKQGLRAIVDRYQLEIRLTANQDLLLCNIGTAQRATIKTELAALGFELPDAPA	73	2
TDGRCTCRKMCRLGEAALAHHSQGTRSAWALSFCRAGHVAFGFCFSICVSLELPSVFSLLMRLQRQTLKSEYLFNTHQVGGYD	83	8
YICTVNTCGNKVMCFEYEGKIWKESRKSMNYNRDYICIDNCKKAFGLEKIGMKRVLSNFRIEKIDKSKKSWISNWHKVEIK	81	10
WIRRPTYGIHRCPLENLSRKRVPRSPLLGNDSCMRGELNAAQSPFTMSNCAQCERVGSRLDRSGFWAAFGAAIKKPLLTAGVE	83	8
ADQIIAKGQSAASTWVKGMINNVSQPYFGGDVSLIRAVGQGKCGVGLVNHYYLARMQAGASGKSDQKVTSNIKL	74	6
LVGSEMCIRDRCSSVIQSLLKFQIIFGKIITNTHRKVRQKPNKLSKKIFLNLLSNKIRTNKQITKYIACLLYTSDAA	77	13
GITKDETGLFALTIAQGGIYSELFSKAVNSKELIILPASKNSIQKALKSLAIYPIFQGYRGCLLYTSTLPTIA	73	3
GLPILYPLAGQQAKKSSRSAGVGGGLSCAVGNCFAQQTNGRRATLTPSPMAKIGHHGLTAEDKENSNIEAALEGIATLK	79	5
KLIALEWANCWAEVAKKGRMKDWCRVLYYGAKKEFGSSNGPFLKIY	46	5
ILSAGMMLNHIGWKEASDNVIKGISWAIKNKLVTYDLARLMKNATKLKCSEFAEEVCKGMKMGYLK	66	6
LIRNKEPFVTASKAIDRWEKKDSGQFVLQALACGLIAALAGGWFAVVQ	48	2
LLAKRKKGISGEVIEGMESCESVCALGKKFNVELPICNSVKKILSGHTVEKIMSNLLSRPLQFEK	65	5
KIFPKDLTSDLSLCWSDKKQSLSKISLRCLGRYSTTVVLCFKGAIKCDKSAYELAKLTYDEVISCGEIISKLKV	74	5
VTMCHCVFRMVLAQLILNTSSKLCVCSSANSEHLLESSTRVCVCVFRMVLAQLKPEHFLKACVCVCLCVCVQNGDGQANSEHSRKSLCMLKKSRPGGSKVEV	102	10
YGTLTGYGHTGGSGGGPGTPRAGGGGGGAGGHGQVIPVDLRPGENDGGGPSDGGVGKQYPNFGGELIGIGPLSPQNGWFAGGGGGALG	88	0
TGGYVGEGAEPGQPGAPNTLVSPADSGAGAPAAVASYGAGESGTHDGKGGKGAANTGGGGGGMGISVTLGGAGGSGVIIVRY	82	-1
DRTGTTPWGGGGNGAPGGSPAVPRPQMNGLSGTGGGGGGGREAANYGGSGGSGIVVVRYKVGSVNTAKASGGAVSFYNNK	80	5
GGGGGGEGGRNGNNGTGDACRFFSTANVGPFNVGSTIRSKAACNNHAPGKCGNRTVSGVVGVPNVMAGGGWRNTACN	77	6
GTGGGGGGGAGGFRTGTGIPVSISPYAVVVGGGGRGGLQGGFSQTNGHDSSIAFPSPIVSSGGGYGGNGANAPSPEDGVPGGSG	84	0
ASAMLMKIKNNKEERQRNIVSIDLSNVKKIFDKAHEAIKNPKFRVDNMVLSRAPDNGRNAGAIYVKVDGEYAGKVTGGYWLPFKAPEGTLEKLQEIAKDPLGSAVAYGKRTGNCSACGRDLTNHGSIEKGIGPICAERWGL	141	9
GSMSNIKPNPLTQIAAITAVGDLVHFIGDADGKQFGYGVVVKAYRHNSVIRWANSGDYNAYANCSLVIVAKGGAKCN	77	5
RRQRQMCIRDSFECDIIISCLPGPKQIKQIAVGKNKLIEKLSKNKIWIDCSTNSISCFNFLQKKLGKKINQFIDAPISGGNIKAVSYTHLRAHE	94	12
LVELVENLIANRIIQLIGLSRKSGQCICGYEKVKDWLKKDIVKVLIQSSDGSGREKSRLRTPDDGKFIGCLSSKELGKAFGR	82	6
VQGATDFCILSHSLPGYYGLSAGAWKHWSRVWGEDYNWIKARFSSMKGKDGKTKSMMNQKGIPVSRWIDGVLD	73	6
DSYDTRFKYSIARKLFPEALYVEDYFWGEMNARDCGHPGRKATKKLAKIIASNLKL	56	5
SYGPQKEAPKPAERTRDKLKRKAKGFLGKVAVKAYNKAREAKAAAAPAVQRAKTSAKRGIRKMAQK	66	17
VYKRQTYNLPTIISYCSNNFGPYQNVEKLIPKIISCIKQNKDIPLYSDGSNIRDWIYVEDHCKAISLILRKGKPGKEYCIGGSCLLYT	88	6
IVCGGLLVASKPTLTCCLDQSPAGLIRVVSPFDAVTQSQLRRIKPRGRWNGAGQGWDFPLAAADALQQALGR	72	4
KKSAKVIKNFAGSKEKEETYKAFCTFGGFARKKIF	35	7
IGYYAGYVMLVFGPLPERSASRRKHRQGGGAFLNPVFRGLIWLAAVGVPVALFRQNHPSIKLRNGPMLETF	71	9
GKKIRNEFPKGSSLVEFMRKKFGKSLFKLILLMTTFYMFIFLCAEVTAIAVLINYISGTELWITALIVLAATLSYT	76	5
DSLGGILDLWSENVWLAAKGGGIGSYWGNLRSIGEKIGRVGKTSGIIPFIKVMDSLTMAISQGSLR	66	2
SKLNILQRCYKKFFLIMSKNLSKIAKQKKIKYFLISFVDLFGVLRSKLVPARAIGEMQKNGAGFAGFATWLDMTPADTDMF	81	9
NYGDGNGAGGAVAIIYYKASVLVTCGGGGGAGRNGDGGDGGGIGLNGSAGRGSNPGAGAVTFEDGTAPIGGEWQGNGSGPPAA	83	-3
SSAASDVYKRQEGDHAEGDPVLLRFDVGSAICNLLIFLGVLGILSKFVWPVILGGLQAREDKIFDELKNAEKA	73	-2
KVKFIVDFSDICGILISVMRDNIKSFGGALLRQAQMKEWKAIPEAERPTWEQFKRGLKKKPKK	63	8
AFALLIGCLIFGVLSSKAVEENASVEQRFAQPDSGSVPDFQKHIVPLLGKLGCSSAKCHGSFQGAGDFRLSLFGFDFQKDHAALLGEASS	90	1
ALCRIGGEVVGIVANNSKYKGGVLFVDSADKASRFVNLCNAFNIPLLYLADVPGFMIGSKVEREGIIRHGAKMISAVSSA	80	4
LVCGSEMSIDGVTNWKYAWMCSKACQNRTGRMFGRKSRIKYTILKGFKILGECSAKDISVWIEQTTPYRCSAGQVAALCSLYAKKGFVAKNKTGGTTSYKLTSKLPFEDYV	111	11
CVGCRRSSCIERQSVVVQLSSLCDLPSDAHSCWPQGAGKGMEWAVSPLNNEASHGLCLSKVELHGFA	67	2
SKEMPFFYGLFTIMFAIILGVGAAFIRRFISNFRKKLLVKS	41	6
GPVSLKINGENEVEVSSGDTLLSTLGNNKIFLPSACGGGGTCIQCRCQVLEGGGEILPTEKPHFSRKEIADGWRLGCQVKVKEN	84	0
IIGILAAVGVVAYSGYTAGAKKQAAKSTHSNVVKYISAELQKCNLGEANAMGGKLSCSSVTQTNIISAATCLLYTSDAAD	80	3
SAGALFGAPAGAATGALLGQYKRENPGDPTQGMQMALRGGLTGLATNLATGQSPFSLGGGLAGRATELG	69	1
CKDCQRTTGSGKATIIFIAKKYVNLNGEPKYFESKGSSGSNVRRGFCSNCGSGVLSYTKELPHILFIKAGT	71	8
AIIQILRNMKHSGNKNLRAFTLIELLVVVAIIGILAAVGVVAYNGYTASAKANASKTNYKNVTKWIQTELVKCNAGL	77	8
KTMIFALATPVGKSAIAVIRVAGEGCHKKINASLDKPINAFGQMFLRDLRSREGVLDSCMLVFYKGPKSYCG	72	7
NKEKLSNYVCSSRYTCGVLRQDSFQFHPLNFMHALARDCSNLGGSIFEKCKFISYQINSGKINSSIFNNNGVANI	75	6
SGLAVGGIAAVTALSGKMVKPALASTAGGNISVKKSVCSHCAVGCTVMAEVQDGVWTGQEPGWDSPINLGAHCAKGASVRETAQGERRLKYPMKLVAGKWQRISWDEAINEIGDKMLDIRKSS	123	6
HRDLHLCDRRQRQMCIRDRSFKMQLPSVIALKDYIVPQSKPSFTRFNVFLRDKFSCQYCGSGEELTFDHLLPRSKGGETHWDNVVTACSACNVKKGGKLLKSSGMKLN	108	13
AKAVAMFCTGGIRCEKASIFLKRKGFKNVFQLKGGILNYLKKTERKDSLWKGECFVFDNRVSLKHKLKQGTY	72	13
VLVNLAKGAMKVHGKPLEQVPKPAKWEKISQVENFWRDLEWMPGSKRLWKFLKPYEPSIMSAYARSEPNSAKGKSDWLKK	80	9
ISKKQKAIEDEQKKLEAAKAENQPKAAKKSCGCC	34	4
IIGFAGGAEMLGGLLAGVTSCGVLMAIFQSNSGGAWDNAKKMIEEDGRKGPEAHKAAVVGDTVGDP	66	-2
RQRQMCIRDSSKIEKKISKKTKAIIPVHLYGNTCELRSIISIAKKHKLKIIEDCAQSLGATYNKKIVGNFGDFGCSSFCLLYTSPSPRD	89	12
SSAASDVYKRQVIGKGDGSSSNHPTALGGGGGADFPGRGSGGGFSGIFAGPITHGNSGILAGGGGGAG	68	3
GGASAIYDRSAGKFTIVSAGGGGGGGGSWNRGAEGPPNGIGMGLGYGRARDAIQGGYASPDPGDTGTTPGGDGGGAVSYTHLRAHETKANR	91	3
SGAVVERRKLNQWFLKISDFSDDLLDGLEKLNKWPDKVKLMQKNWIGKSSGAVFSFKILGKFTKIASE	68	5
KAKPDTARCVDIATRAALRKMIAPGALAVLSPVIIGVLLGPKALGGMLGGALICCVMMALMMSNAGGAWD	70	4
ESGGFFRGVGVKCVDSDLNSVCTTGTGACCLSTGCTNGYDFDTCMTQGGLYAGSGSTCSETVCPNNNQISCYGSVNGTILS	81	-4
GAVSAGKFDYIPDVVKKFKLSSYFKSAAIRPGKPIMFAKIKGKEKAIFGLPGNPISSAACFRFFVIPYI	69	9
KVSEALKVYEQLCKDKHIEHNIKQKDLVIELDKFLLGSSRNFIKKLFRYNLNQKKCFYLYGGVGIGKTLIMD	72	8
AITTSATSPIDAIAQNFSNNVGNIIIGTALTGAGFRVANKVLRKPKAKMNKLLRDVGLGTTVQL	64	6
GNGRPFSGFAGNLPAFTPLPSAWKTATGPTGLYAGGGAGENPYTSNATSASGGPGGGGGNDPGEGGGEANGIQYTGGGGAGMNSGTLAGDGGDGICIVRYQ	101	-3
SKLAKSYGKFLHGTLGAIFDCPIPTIALIEGICVGGGLEIAGCCDIRICGKSSRFGVPIKRLGLTMAAKEL	71	5
FVRDLSKNVPFLYGMASLVLALGLGVGAAVLRKVLSKLKDKYIPKPTISTK	51	7
IFLKKVDNGISISKRELYKKGEKEETIGEEIGIYSFFTTNKDGQISLWTSTCSHEGAFLSKQCLKKNILKCPWHGRKIQPLLT	83	7
IIIVLILNAISLWASGKIAKRLPTSISSALQRTFGLLLGALAIEFVIEGLRQTFSI	56	3
GERFWEIRGPANGTNPSGHTTPTGPVNPFCASCGGSGYTGGLVWSYLGGGGGPPACGLSSVNDASIAIDPTRIYQNSDGDKAFKMGSYSGTMRVRNWL	98	2
KFKINNCGILLGSSRKSWINGIDKSDVSNRLGGSLASALYCYKKGVKMFRVHDVKETYQALKVYKNLCLM	70	10
FVSSQPPCGHILFSAGAMYYGQITNNAAGEANTVYGIRGMWPSFCADTNHYGHQCHPPIYGFESDSLKCCCFTGGVTVCGVQCRAACGKLKVPGAGGHFTVLFSANGACGDQGKKGMVRVQY	122	8
EHDMLNLTSKITSQCPLFAVIVQPSLRRKSNKALWVSRWNRLRDAPFTFRQTCSCKMGNVVPGCHMVLLVGTTTGVDVSPCA	82	8
VSHSCKHSLITSLAVSVSNGQGSWPQLDDSAYKYGGFHPSPTYWMRGKNSDGWSCSTAIKKATNNIGMVECQNWSAPLNLNLAAYSKSIAHKWGSTPPPADVQKQLGMHLVKASSRCKSWETVRDAISAG	130	11
CPRRMLLIKRIFLVALLLPSLSISQEADIQAGKSLFNANCAACHKLNKKAVGPALSGVTEKYDKEWLYSWIRNGTQMIKDGDPQAVAI	88	6
DMHAAAGAFPGLSIKEGGYSELLKTSVRNLIKLPKVLAPKDVAPFSDAGLTAYRVVKKATRHFCLLYTSPSPRD	74	7
AGNTLIKGSIALQGIACRSILCTIVFAGISTHSSSIKRSGATGLFSWGAGKGCGFDGMVDATVHGVA	67	5
HRTLLKTILHRASGGCVCGLHRSSVPEKAFKRLEVKWEFCGCVLDARGRCNRHYLAEKKEESATFPKVCMKDLRLELHC	79	12
NTPAPKSAPKASGGMSPALRKQVIKAHWGLVEECIASGCSAEAIAKLPNGTREMVRRAYA	60	6
NRKQSALSTFFHQWMGQPCNDPELSAFLGGVFCAWIVKATIGATVGEMRHARSQKKNYRVTIPLAINSFMG	71	7
TIGAKAFILCNKLKSLTFLGDPPKINGEGFFGPSQPTIYRKAEAKGWKSTWQKSSVKLISEKL	63	7
LRDRLMKWLGKRFRDFVALFVPEPQQQPIANAIKKIMDIIFCIFEKLGINLLSFIKNFLKDLVGKTIAAPLCAAEQATAAMVSAMLKTLNGLLKPIMD	98	6
WNIYNAPWSNEYGNHPNGFAQGGGSGNRTGGKGGLGNTNRGQPGVEGRGGGGGGSGSSPQDGGQGGAGLCIVKYAT	76	3
EMIKSEIADMQNIGGKGGGSSTAAAFLGRFIKDGVSWAHLDIAGMAWSTKDKPTCPKGGTGYGCLLYTSDAA	72	1
GKEALKKIKQEGIKRKQVGLIIDCDPLSGPNTTFWLIEKGGKTIGKVTSAV	51	5
LRNFKDKGKNLFNFSCPLCGDSKKNKRKARGYCFERKGGLFFRCHNCGASTTLGKFISQVDTALGCLLYTSDAADD	76	8
NKKKAKAIVHAHSTCATAVSTHQKSIPAFHYMVAVAGGEDIKCSKYATFGTKNLSRNIIKALKNRSACLIANHGQVAFGENLK	83	15
IAQHDGLVIGTPQFSEVAGIVSKLVRKTAAGGLLSCSICSACVCVSCMDDRSLKSLVEGMLSSLVRALEFS	71	1
HRDQHLCDRRQRQMCIRDRILCYDKNLKLFPKKYVGKIALIAPILRKEIYEVEKNPQHLQKKVIKILIVGGSQGSIFFDKQITCLLYTSPSPRD	94	13
SDVYKRQEARMTNVRQTPSNHTIALSLLAACVFAVCVCARACVCVCVRVCILSISLSICICKDYLQIQCYNLSLIH	76	6
QGPGGSVALWAGNTTASAEVGGTVVVAGGAGKNAVGGAGGWVALTAGWAEGTQECAREEYECWPDV	66	-5
LVGKECIPIKEDLKIPDQIIKAIPSAGQVTTTASIAVVATAAAAATPFLLKVVKPIVKQIIKRVQKALG	69	6
NMAAAKWMGVCYTTYRKWAKYYKVFDQHLNQKGVGIQKGWVSRTTNVEDIILGKRKVPRKWNQSTVKEELIKKGYWLEECHNCGYNETNLATGKVCLGIDFKDGDSKNWLDGNIRLLCANCYYSFNGYFPSAKKFCK	137	13
IRDYKGGGRQSARETAARVAAGAIAKKILENKLGKKYKVIGAVTQLGLLGSNLKNWNDKFISKNSLFCPDKDVIKVWEKYLLSIRKSGSSCGAVIQIKARGVPIGLG	107	14
TARLQDSCIGLCGGGTYCCPAAEGACIPNGTPCPCPACATPSRVNNVQQCTASNPLYFLVEHAAGAT	67	0
IRDTATTANVTHIVEVMGRNCGWLGILAGIGAGAEVTIIPEVKTNITKLAQKIKHQLNTGKKGCIIILAEGGFSKGGASLAN	82	6
SRVAGDVLNSFLGDVGIGAVASGIAEKAGGAVREGAEAAASKLGASAKLASRVGKVAPLGLTIAGAAVPLIVDK	74	2
SRGLGDVYKRQNKGGGACWDIIELKKIKKICDENNLFFHLDGARIWNAFVKNKINFKEYGKLFDTIS	67	6
CDDETSILKAMVTIGRKGIPSGCHGGGCGICKVKIAEGNYHCGVMSRAHVTVEEQRDGYALSCRVFPRSAISVEVIGLMRRNFLRSVDI	89	6
ALCCSKLGIKLELGNVMLVSASATDGIVSTVSLSNTLDGLKDTFTQSFDTKSKRGCSSLNKGCIDNWVGAFK	72	2
QQDAAKPKKVDLPGVTSVAAGLKNTCAIAGGNAYCWGDNVWGQVGVDQTPAGSPDNCNPGGSALSCAKTPQQIAALSGVTQIS	83	0
DLGALKSREAKTIIGAAVVDDILGLLILTVVAGVLGSSEDFSIVDLGIISAKAIGFLIAVVIVGRKLSKPIFNFFVKI	78	1
LVGSEMCIRDSCRAAVSNLSCCIKLLIGLVDVSKKTIVEIVKNANIILTVLHYPASISPVSYTHLTLPT	69	4
DPGTGLGQYTTLAACQAACSVIPSWNCGPTGCYDPGTGMGTYTSLASCQSACVINSGLLCDSIVVTGSQTQLTMQVNNFNA	81	-3
FEPDQGAFVEPVAVAAHATGLAGNLTGKNVVVSGAGTIGNFIAQACKCLGAAKVLIACLLYTSPSPRD	68	1
VTEWVKGHKWLPKEEGLVLITRGDNEVRRGRNKYTSILGVSSVKKDVERWTRKSGTEVMQFNKSLAAAAWKKILAFQKCIGSDKKCDRCKATSGMLAIISAVILCDRVTVYGMGGSRFAGEYPYQ	125	12
GWTAQLDDQYKQIKLAAEGLKSLPQGGTAIGTGINAPKNFGKIFATEVSKLTKKKCKSSDNYFKSLS	67	6
LGPIACTESGICIVVPPEDFCDESFSPLLNICNSVFKKVLIIGKHPYCGVTSLAKQTPVVFGVMAVVDRQATTPTFRLTADL	82	0
ALGCAISGAGPSILALCKKENGKSVSQAMVKAWEKSGVASRAPFLNVQTIGSQFSTISGK	60	5
SQMAPSPPPGGGVFGFGRLPVKLGARADDGGVVGKLVSLFCMASLGAASVAVPAYAEALRPYEQTPIQN	69	1
YLERHLLNCLGLKCEKCDKTFTKKHNYKAHIENCGDFTCEKCNKTFNSRYKYLKHLNKC	59	11
ITKWLANWKKKGWINAAKKPVANKELWEKLESLVSNHKVKWEWVKGHSGDAENERADELARKGIQDII	68	6
VAGMLVGGLVNKLMDKLKELMEQGINSLLKATQGLGISEILELDGAVNQLSKQAICLINKIVSGLQKTAVELLSGIVGSVE	81	-1
GLNIKSGKKYDKVIAGSSVWGFIAKDDGVHKGIPHKMGDVFKAAGWRAPAKWARGSIFSSDKFYSWTGPNYL	72	9
CGFSNFGAVGIQLGGIGSLAPNRRSDLAKLGIRAMLGGAIACCMTGCVAGLSLIHI	56	4
RGLGDVYKRQIQHYYKKRFGCSVGIQPCLLLGSTAKYKSLTKNKIERKNCKQVLLFVGDAKENKGFADLPLLIKHLVP	78	13
LVMFAFSSPITSIAKSAEFFTIGTGGPTGVYFQTGNAICKMLHKSAISADHGRKKGTAKAYRCTAPSTGGSNYNIGQIKAGEFQFG	86	8
GGALDAVKGTAEKIASPVKGMFEKLFNFITNVVLGRAIFKMFEWFQDEENKGKIETIFRFIKDWWPTLLAGLILFGGALL	80	1
SNGGTKRGLPISCFLNEASDSLGGILDLWSENVWLAAKGGGIGSYWGNLRSIGEKIGKVGKTSGIIPFIKVMD	73	2
TVCAAGVYRCCSRQCNGCNGCSSYVNGYNLSNFCAIGGHSGCYSNSWSTGCFSTQGRCCMSPGAAGG	67	4
LKEIYSLAQGGTAVGTGINSKKGFDKKIISEIKKITKIPFKPTKNKFAALAAHDEIVNFSGPLNTTAVCLM	71	7
YIYSGVIDVAFTSISSCIAGGWDKKCIALGEHYQVPQSFGVIKGSSVKKREVKAFLQFFESPKAQAIVNKFGYF	74	5
KGHIFNSLKNKFKIIDLGTKNDTESVNYPDYAHKLCKQVSKNKSNIGILVCGSGVGMSLAANRHKKIRAALCYSAN	76	12
RGTAGEAGGSTRGGNGGKGVAYSISGQSTWYAAGGGGGTRTNGVGGLGGNNIGGYGGEGDGPKLNGTPGLVNTGSGGGGGGYGSNSGGGGNGAPGIVIISYPT	103	2
KNLAEVYKNILRCKTCGSLKSKTIGCNNCENLNQKFNKICVVENIADQWSIEASSVYQGYFHILGGTISSNTNN	74	4
PNTSAVAIPGVKAETLVIGLDLAGVSVSAGAACSSGKVEASHVLAAMGVRPEVAHGTIRISLGFGTKNTDIQDCLSALGELIKRLKKDAKEAA	93	3
NTIDKQNGSTVTVGGPGTNVVLGTSGQTVTLGCGATQSGFGRAGSVNWCSTIYTNSPGTVTATSGKGFFLN	71	2
VGYFAGGRISSGLGNVAVGARSFCNNAAGSYNTALGYCSQLTASGGNYNTAVGGVSM	57	2
QGLVKQNRLHTICEEGRCPHRGECYAAGTATFLLGGSICTRSCAFCQEDKGQAPMPVDAAEAERVADA	68	0
YYGQFMANGGVVPNTLRRKMFSLGGNVPGHHGVGITSGMRYNKGGTVKPGPDGRPRVHAASGVLAGLASALGLKAVKPIYQA	82	12
TGWVAIDSTGDSLPTGITATGGIIGQYTSGNKNYRVHTFESTGSFVVSSLGSGLPAALEYVVVAGGGGGGTGGTGGGAGGGGAGGYRS	88	0
LPEDKIQSRGECININQNDTVAKKLCGEKTSDFFLNLVHKKYRYLHTILKSFACIVGLLILFGEIPDEWSYYVGIM	76	2
LGDVYKRQPKSILEAQAAGISCIVSNAIGCKESVLNNKTGLIFRNRDYKDLIKKISYLIERPKKRLIFSKNAKKSIKKFASINLSLIHIWR	91	15
KINNKFVGSMGDISVWSFCNDKIMSTIGEGGMISCKSKLFYKKIWAYKDCGKNYDKIFKKSKNNLFKW	68	9
KGIHIIADNCDSLGSKYKGDYLTKHAIAASCSFYPAHHICTIEGGMVSSNVKAIVDLARSFAWWGRGCYC	70	6
ARSVFYCMKKQLEIMCSQKKGVILNNASAAGLRGLPNGVAYSASKHAVVGMTKTAAMEYAKFGIRINALCPSFTE	75	8
AWCEIGQQCGFNLSISQNEELKGISRKDSIIKIANWAGRNLSEAELEDLAKKKNEKYLKFCENMGTGDILPGVYDFIITCGKKGLKLAVGSASKNAKFILQKLGIDDLFSII	112	2
GQAACLLKWVQQNIYYVNEPGERIQNPKYTLKRGFGDCDDMTILLCSLFCSIGLSFKLVLSGVKGRRKYR	70	6
ASMSNTCGVTKSGEGRCWGDDYHNQVSGLPAGKTWAQLSVGHSHSCGVTTSGEGRCWGLDSYNKVSGL	68	3
LASEQDANDCESSEFCNIGPSSMVGICGAPCSLAASCPGLSFCAGDAGGKEGVCRKPCESADDPQCLPTDGFSCQFGVPLGLGTGS	86	-8
RANSLIVHALNCELDQISAKSTKARFSSLKFKWWVDAVAKVAGGDAVPNHPVVSLLPRVVGDSRTRK	67	8
DAAYYKSIGLTGERGDKAVKDFFKPEKLAKGGRAGFKSGSKGCKLAIKGKGRAYGKNS	58	10
RGLGDVYKRQRPRNLRFLPFGVTTSSIGGNRPKFTFIGWNVSASAPPVMCASKAPCAVSTGGGAHSVPVSYTHLTLPT	78	10
NTITFRNFKSYRWKKIHHAGDLIKQSLSGNNTIFWCGNGGSASQANHLSAELIGGMYKDKKSPSKSVCLN	70	10
LLRKICNEKKILLFFDEVQCGFGRSGKLFSHEWAKIKPDIMSVAKGIGSGFPLGACMSTNKACVAMTKGSHG	72	8
GLGDVYKRQVRLIESGSSSAASIYIALNLLAPLTAWLGWKLSGAFLA	47	2
FGPCGYGFPAILGAKIGCPDTPVIGFAGDGAFGISMNEMSSCARKEWPAITMVIFRNYQWGAEKRNSILWFDDNFIGTELDPELSYAKVANACGLKGVTCK	101	-1
FGCADKQIVTVHRSDGSGTTKGFTNSLSAFSPEWKKTVGTGKAVQWPVGVGGKGNSGVAGVIKNTEGAI	69	5
SAASDVYKRQRGMDPKYCMAEMFGKIGGCAKGKGGSMHMFDAEHFLYGGHGIVGAQTPLGTGLAFATKYEDEVIGEGKSDKVTPVSYTHLRAH	93	6
CTEGSGLGIPFTVGVLAFCVVKKKILCARPCHPFPPQNQSAPAPQQVKKKSFNSINPIFSPLLGPVIWPHEPSHFSLPTL	80	8
KGKMRQADRRVVINEAVCEGCGDCSVESNCLSVLPKQTALGRKREIDQSACNHDFSCLKGFCPSFVSVIGGELRIAQPAQSE	82	2
LAARGARAKELPGGATGVPRLGNLVRVGKVGVGPDVAEARRRGGGNLQGLVLCWGVHRARNRSVRYGRACPLLTSSQRKRDDGRIRPSVSRGDEAAREPAYQRFLTKYFLTVVIIWGLSVCGSLFQAGTLQCFLV	135	16
LGDVYKRQLNICGGGIALGHPIGASGTRVLVTLLHQMQRTGAKRGLAGLCLGGGNSVAMVVEAV	64	6
LVGNRQKRISGGDVFFTEHIGSAQCFTDILKIFRLYCRALAHKMHIKKGVSFRSGVSAQRMWGALIIQGKA	71	12
KGRMKTWPMLVAAALLMCGCKEASTGTKNQVAEAPPAAAPETAKEVVEATDKPTAPLHVDQLLPAKGTLIGVFHSANGAGSLKDCGCNLKPLGGLARRAEWLKTHDGQWGKKILLDAGDLF	121	6
SSKHKTMNWSATLCHVCKQPDGLVRCMGQCLRSFHPGCVPGGMGEASSSGSKWYCADCKEGIAVCTICQKSGKAGVDVHKCKMGSCGSFYHIDCLKTLPVWSVGWGQ	107	11
DTVCGDCPHRKQSDGSRSCYVNVGQAPAAVWKSYKRGIYGKLSDLDLAVIKDRKIRWGAYGDPAMIDSTLVTILNKHAAGHTGYTHQWTQPWAQWCKGVFQAS	103	9
IGYYAGYVMLVFGPLPERSASRRKHRQGGGAFLNPVFRGLIWVAAVGVPVALFRQNHPSIKLRNGPMLETFASKQV	76	10
YGQFRWNTKRNAGGSSLLSAGCHALDALLLCMGGEVKSVSSYSTGSKNSDFKKYEYDTSSVTILKFKDGRIGKTASVIDCIQ	82	5
TIYQGTLRGRLLVGGGGLISNVKGGVSVDTGGTILGMYKYVQNSQGSGHQHNILGADGRNLNVYLNNNVGAYIYVKVTGTGTM	83	6
YQSPLEILIKASNGASDFGNKFGQPLIAGSVLTFEHKENNKKWGFDKVIMLAGGVGYGKKNQAQKAVPKKGDKIIILGGDNYRIGMGGAAVSSAN	95	7
YDICAVGPLRVTAALVKKGCLRQPGGKVINITSQGGSALWRQVQNANKGGDYGHHMCKAAANMCGVLMAEELRPKGIAVANLHPGFNRTAMTKKYEHIW	99	12
AVDQAVLLYYGVRDEIRYDGYDLDISVNGLCARRNLELGHGWCISKAVLLAACCRSVGIPARLGYADVRNHLSTQKMRDRMGT	83	4
VGTDSHTVNAGGLGMVAIGVGGADAVDVMAGMPWELKLPKLIGVKLSGKLEGWASAKDVILKLAGILTVKGGTGS	75	2
VCAVFLMVIQDGTASGDAWKQVKARANKTRADKCYLLSKSSNKFLC	46	5
GGGQGQGVEYLEANQPSDPGGGGAGGIGLISGYGSGSAGVRGLIGGLSGTYDTTLTNDGSFTGLPLQGLNNVK	73	-3
DGSGTTKGFTNSLSAFSPEWKAKVGTGKSVKWPVGIGGKGNSGVAAGIKQLEGAIGYLNYGYVTGGKFQQVALQNKAGNYV	81	6
LPTTAVWLQQEGFKKPGGVSQVPFRWTGIGHALQNKIFWLQWSDQVKAVLSDGLKAFQHRCWGVSDHPQIARWRDLSLPKRK	82	10
DIENSARKIIGLGAKAVLIKGGGLKDMKGKDFFLDLNGRKEWLFNNFINTKNTHGSGCTLSAAICGYKALGLDLFESIQKAKL	83	6
TQYGDTDRVQVLRAWLKACLVGQGHEIQRFMEVIGPGGRGKSTFANLCCALVGARNYASTTLNQLEQ	67	3
GGFASKTKCIKNPSDAKGQVMRAAGKAFNQMLEAAGAGIQSMPSSEIYTGLQTGVLTGANTSSGSFVSYKIYEQVSCA	78	3
LLLVGVAIAYDTFFAAENVSEIYKNSKPSLGPVSEFVRDLSKNVPFLYGMASLVLALGLGVGAAVLRKVLSKLKDKYIPKPTI	83	4
GGRGGYGVAYPGFGGTLISPPGSPNPRIPSPARDSISTAGFYGAGGVGGAGGPGALGTGYNIPVMG	66	2
ALHRSRLVLALAPNQFSGGLGTYHPESEQGRSLHHAVAVVACFVVGAGLVAVGPLVEGKAAWVDVAHVQCRASRLRSGGLGSS	83	8
KAYIWGQGGSGGGSGRGGYSYGTFNLSQGDVLHLRLNYGAGSAGSSSGWVGRSNGGGLAGIFSSSTINQSNARLIAGGGGGSG	83	5
NFGPDVCHINLHKTFCIPHGGGGPGMGPIACKRHLQVYLPNHPVVKDCGPATGIGAVSAAPWGSSSILSISW	72	7
VGLALLCYYGWGLSHNKPGKYQSNINKALNWLIAQQQDNGFLSSNAAGNGKMYAHGIASIALCEAYGLSKDPKLKEPAEKAI	82	5
NYGTTIEKILSKKSLNRKVLYLAILFHDIGKGLENDHSIEGEKIAAKLCKRFSLKASEQEKICWLVRHHLL	71	9
IMATAKKNEIKPGYKTTEFWLSAICAIGSLLWGAGVLNPEGAGTANQVFGFVTSALSALGYTVSRGLAKKG	71	4
IDMASTGLGAPAINLSGGGGVGARAVPIVGNDGKILSAIVTHGGFGYKYPPKVSFADRLGIGAGVVAQAF	70	3
SDVYKRQILHSINKIAQGAYKCSYVDIPFVEWWEHVGTVWGGHVDFVQNRSMKPCENPCLFGKINQKRRYFAVF	74	7
RGNYRAIFLFGAAGPIIVFGLLGQPTNLGFAAFGGGLCLATARAKNFT	48	4
KMISLKMEYHCKKCGGHHGHIFDDGPEPTGKRYCNNGVCLVFKPKV	46	8
LSGISCNSDIYGTGPATQRGSVAGGITGAALGAIVGNQSGRPLEGAALGGLIGAAAGSALGNANDQESG	69	-2
GSSAVGGETPIQAGWSYAGAGNGVGNNHIGKRGGDAAANSGSGGGGGRDSGSPSNGGAGGSGVVLIAYPV	70	1
HRDLHLCDRRQRQMCIRDSTIIVPCGHGICDKCVDKLVYRRCPFCNGNINQTVKMFI	57	8
GLGDVYKRQANWNPHNNADKVNQFRSGLKINPGRKFDKVIEKGRVWGFIAKKAGVFKGQTYECGDVFKAASWNAPAKWVRGSICLLYTSDAA	92	10
ATSSLDELIKFSNVIITCVPGPKQITALSIGKGKIIDQLGKNKIWIDCSTNSLACFNLLKQKLGKKINQFVDATISG	77	5
APACLPAFLVLGVQKCGTTALWKALIKVGHQWLKRGTFFRSVASFSALELTFGNAFGGH	59	7
GFWGTLVGLLFLNPLVGAAVGAGVGAASGAMTDLGINDGFLKEVGEALKPGKAALCLLVKEATTDRVIEKLRRHAGH	77	3
EQCIEKLGGRVRTVKAVGNWPMGPNRSFKILRAIASVPRPGGEELVTYWAKKGKNQTRYSEINS	64	7
IIRALSDGKFAFSDETMQGLGKKISGFGKGAARVYAGGDNLWKWYGHEYVKSQLRSIYNKTDDIAKWYDEIVGRKFDKFNTF	82	5
VNPYLAFDSLFQRHEKKLFGKFSFDECVKRYIKSVNAGLLKIMSKMGISVLSSYRGGCNFETVGLSR	67	7
LVPERFGLVCVNAGGLQGRGLKKLLQLLRLLLASVSVRRAIRRNAIDAVFTTGGYIAAPAILASRWCGIPVVLH	74	9
RGLGDVYKRQRKARSKALTEVFSSALFSALITCSISASIAGLLTPAELKTDTSELSEPKYCFKPEDGSSDIGCWV	75	1
WDTGYFQAEIYKQALEKMGYKVTEPKAIKPSVFYVAAAAGDLDLWVNGWFGTHDGYIKEAKGKVKKVGYVMKKGGLQGYLIDKKSADSLGIKSVMDIKKHAAKFDSNGDGKADMVACPPGWGCEKQITKHFAEL	134	8
DDEVHVVILKGSHKAFAAGADINEMKDLKLISHIKKDFIKPWEKISKFKKPIIASVAGYALGGGCEIAMMCDVIIAADNAKFGQ	84	4
GLGAAYQRILGGLMVAAVALWYSKWKSPFSEAPLQETTNTPNHAPAKGKAWPFVLATALAGPSLGVG	67	4
QLSAILSVRNGLKNKNVKIISDGGIKYSGDLAKAFAAGADAVMIGSLFAGTDETPGKLIKKNGKLFKSFRGMGSVGA	77	7
SGFGGGFARFKSAASGVKATGGTAVEPGNGYVYHVFTSSGAIVSDTGGDIPGCDWLVVAGGGSGGPYFGGGGGAGGYRTRSPN	83	2
SRGLGDVYKRQGWNGFWIDASREFRMEEETTIVLDPLNRSSIDSAIKTGRKVFCGGNCTVSCLLMAIHGLVKNNLVECVSSTTYQAASGGGAKHMKELLAQTGKIYNRVHSLLAQ	115	7
AIVHQGAFASKREMRELVNLSREIVNELVIPWEPEFVLGGEKLTSSKVPKAKKVLKATNAKGRKKKS	67	9
FWNSAILGKVKKSLLGQRKMPFLVVQDIERALR	33	5
AVANSLAGVSAGARQIECTINGIGERAGNAALEEIVMAMKTRNDLMPFKTGINTKLLSKASKVVSNA	67	3
KKRPVARASTNALDCLLGCFFSFVGGGIGGLGRLGLGGLFCRNGIVEFFDVLVRVGLKFIIAAFAAIFEFCLLYTSDA	78	3
AASDVYKRQGKTRGSVGSIGDHLGKPWSQVGQPWDKFGPNFLLTPTPRDGKSLQMDGLCTLPMNLQHILPQESRCGKSGKSW	82	7
VKYLKEDLKSFENGVNVILKDWSSKNLAGAKLNQCQYDALVSLMFNGGRQGVRISDWIQDIKYGKFDTAAEKIKSWNCPYGVCKRRIKESNLFANCEY	98	5
NFMKCWRHLQKQIRHMAPQSQQLKHLGAATILAPFCAALWLLSKVCPSLGTAMKRLQPDKSIVKFRIVLYEDSFKV	76	12
SRGLGDVYKRQSMPRYIFITGGVVSSLGKGLGAAALASLLQARGYTIRLRKLDPYLNVDPGTMSPTQHLSLIHI	74	8
DGDWLYNKRAWNGRIDEVMIWGRAFSDEEVAKLWNEGKGNKKLPKKFSKSLIGHWPFDGDLSDISGNKRNAKGHKSPGYADGKMGQALKLNGDNQYVTLGGK	102	7
GRGVMAFFVAIQIACLAHHGARHEPVGQATTQLWGNGEIAGGGGAMSLGKGGFGRRNVAAVAIDHENSFEAMSAQGQHQVVQNGQKCCWLQAHRSRETKVVFRHAEGLGWG	111	10
KKYKFTVITAVNTLFNLLLTSSTFRNINFRKLKFSIGGGMAVLKSTANNWKKITGCEITQGYGLTETSPIVS	72	8
AGSAVFGAIFIVIGGLLLSFGVRDLRRGVTRDKFGREVSGGMATLISVVRVIGGVIAGGFGLFKLVMGQVCRLL	74	6
ACPVDCIYIEKVKNPVGKGFRINGFAVDYTKCMFCALCVEPCPVDCIFMGSNHDLSCYSRDGCIVDYAKLPLEIAWGRATLNPTAVAESK	90	0
KHYQKLLFCSICKTNEKKMIIKRCLHMFCDECISTSLQSRNRKCPACGVKFSQSDLVPIYF	61	9
AGVASCIAGSSRPCSGAEHLFSHAIDHLEFGIGLHGEKCGIGSIMIAKLQGQNWKEIVKTLKKSGAPTTAKEIGLKPTILAKALVM	86	8
LKLEKCIVKGAHIGGNKGKVFMREYLDFWKKNLIN	35	6
VLCITADPETNSIFTGGDDGRFLRTSLGGKVEEIASFGSRWVDCVAAGPKLFACSSGRTATVWSEGETQPRTFEHPSTVGGLAFDAKGRRLAVGHYGGATIWERGSRRWKSTNLKWKGSHGAVTFSPDGKCVVTSMNENALHGWRLRDKA	150	9
ANVKKAAADIGKLTIAPALGGVLEKANDILENFSVSKPESAGEKIAAGILDGMGKFIKGPGLVIGLA	67	1
SGAVLISAKDTGFIVGADLDMLKDAKKVADGVQLSKSGQEAMNKIASSKKPVVAAIHKECLGGGLELALACTA	73	2
ENKEKIDNLIRFFKDFWPAIVGAYLLFGTKFGALIRTIGGWAVQIIRFAVPKLLRFVTRNPKAAAALAVAGGVGMLGA	78	7
KVGIGPGSVCTTRIQTGVGYPQLSAVIECADAAHGLGAHVIADGGCTCPGDVAKGFGGGADFVMLGGMLAGHDEGKGKIVKVNGEKYIEFYGSSSEVANKK	101	2
TIGTGGPTGVYFQTGNAICKMLHKSAISADHGRKKGTAKAYRCTAPSTGGSNYNIGQIKDGEFQFGVAQSD	71	6
LCTIQGVSKKFTSAKYHKNEKCAIFRQSVRLLLSLLSFTKCYAWVSTDYFPKATKTLLAHIKIESLKESAHDRLKSTMHFVFQFL	85	13
DTPLKHSHIMFGHAFKGQLSGKKLLKKFKRGGGTLYDIEYLTRETGKRVAAFGYWAGFAGAYVTLKVWISQLKKEQC	77	12
LVGSEMCIRDSLHCECTPQSCTHCGKGVVQCRVGHTKFETQGTGWEAVLRKEDEEDVGRKSVVQCRMEHTRDCLLYTSDAADDRIS	86	0
EVCLKKWQFSCWNGKSVKDLEHLLKTPQAKYAITVAKNVKSLSREFIGYANHYHATWMKKKPYWAKGQKPVKTIGQHVFYKL	82	16
FTLIELLVVIAIIGILASMLLPTLAKAKKKANRMKCANNVGSIAKAYNGFAGEMEVYPWHVAADGDLIASYNTDYEMIGGQVY	83	1
AKADYVKWSTLGGKELSGYCKEQVDNWDNKTSVRNGKKYIKIVHENGVFCFIVKEDFKHFKKGDILKAAG	70	7
GIVVVVDGCQGGPHLKLDMQDLDCDFYAISCHKMYGPTGLGVLYGKKKWLEQLPPYQGGGGMINEVKK	68	2
LERARGGSLAGHTVPRLVALGPHAWVLGPRWIELKNARKRAAGWVVLGMLALSRPDDTLDMQRLCSWMQRVGASIHDECYEVQYAMNGFLIQVGCGVEFLHQKAKEVAARVGRLNLDLGNNACQCPEALAYLKRSAQKGVIGKKRTL	147	13
RSDKKATKIKEKHILDAIKKIKPSINKNALDAYEGALKEVEKGPDYLG	48	5
LLGGLLRDPGEAAVAPGFSGSSRGLQPQKKAPAVSHTYLGVCVCVCVCVIKYSYMIRII	59	5
GLTKALFEAAKRWVGWLPGGLAVSTVFATAGFAAVSGASVATSAVFARIAIPEMLKIGYDKRFAAGVVAAGGTLASLIPPSAILVI	86	4
RRQRQMCIRDSYQEEVNSEEYILKEFEKKGFKLAFSCRNGCCTSCAVKIKSGTLHQPEAMGVSLSLIHISEPTR	74	5
NSYTSKSSLCIMPWANNTAQPLCQAVASIEKASGTQRVNGPAGCIFGGNKRIYYGACWSGCTFDQQSKCLI	71	4
SRGLGDVYKRQMYFGGHDKDDFIMIALGTGVGGGVIVHRKLFIGAKGNAGEVGFLVVGPKRQVLENYL	68	5
FKGKVSAHEADVLVKVMGWVSDGKCKVLVACFPSPKAYCMGHAQDGLRTGLRGISRVTQIWRFPAADEALFGLRALPS	78	7
IGILLILGACRRAAEGIESAKEGGWKWSADYLIGKQLTGTRLGILGMGRIGQKIAKIASSLGMIIHYHNRSKLSEEKEQGAMY	83	7
GILLNNAWEWLSKKENRERLIAVLTFLKDHWKTIVGLIVGAKLLGAVRKLIKLVTSLRKLLRGIKPPRTPGGTKPPTPDCNFVWSCL	87	12
GTSFGTSFPCVFPTGSCCFGNSPAGGITYCENGKTYGDCLNPPTLGGSGGVNWFVGKTCGQLQEESICISGSSGRDAACCFPEYRSASHDLFDPPVQS	98	-3
LRKAMGKKIFALLEKLKPQFLDGGEKNGHDRKILEKIWKDWEAFAAYAFNKSHSTCYAWIAYQTAYCKAHYPAEYMAAVLSN	82	8
GPRGGINGGGGLAVIYEKARAIVVCGGGGGAGVSGRGGDGGGCNVAGERGQNGANGGAFVGVDTLPARGMT	71	2
TVPDRVLGGRKAAFLVPFCASCPTWVVPCLPISAHDSAHRNFSAHMPQQKWFARLRGQIKDRCGLGWGISDRNGDTQLTRRINDGKQHQNPRQSVQLGVPWNPACSGDIFLKVC	114	12
FGVVSQICDRVIVMYGGQIVEEGKTEKIMSKPRHPYTSQLIECVPHIGFGKRKLPTILGSPPSITHKKEIGCSFASRCLIKKDNCL	86	9
GLGDVYKRQLEFIKPFQPTILCLIRRGHLSMHPPNELFKLLDLINGFGQWTIEIMRIRRECSGCTIQYSVCLLYTSDAA	79	4
LSKAKFPVILSGAGVVIGGAIEATKKLAGKLDSPVCSGYQHNDSFPGSHPLAVGPLGYNGSKAAMELISKADVVLALG	78	4
RRQRQMCIRDRSGAAPCGTRFSPVTLEIHFSKATLSLTGSMFFCLRMMSFICSCLKGRARTEAVSYTHLRAHE	73	11
DGDVKCWGINQKGVLGLPNEAGYPSKVSTHYFGNYPSAHIGSGPGSDKVKTIISGKYHNCVQYTPSN	67	5
GEGGAFCSGGDVKGFRASHASEGQSMTHEESLDRLRQNQMWISGAFRKLPKPVVAAIPGPAAGAGFSIA	69	3
LVGSEMCIRDRVGGAQGIAAMAYGTKAIKKVNKIVGPGNIFVAAAKKQVFGDVGIDMVAGPSEVLIVSDSKS	72	3
SLYVSVSSACRGVTFACSLGGPARDFEWDAATARCSAEDDLGSLGFLWEFRFPRACFCLAWHLAASIKASIPFLQFATKEGVKVKP	86	2
TRTVGKCTIKAPTNAWWCHAYAGIGNVAGRETAAGHIRKCFATTKTVFFQGNLAGRMGDPLGDGTPAFPCQSVIAGASINVMIGM	85	7
NEKKGLFPNTKWKKNNLGKGWVLGETLITGIGQGYTQTTPLQLCMMTAQIANGGYKIKPKIIVVSNPVSY	70	7
DTRKQISIINLEITQEHLSAAASKVEDICSKGNKILFVGTKRSASKTIKEEASQIGLPYVDKRWLGGTLTNWKTIRGSIRRLI	83	8
EKLPTEFQLQWGSKNWTVAEVSDWVSKKFDWVFNSLNVDQVGTWEDSGCSCCSGGCACC	59	-4
WSFRRSKWFDAIKKECQNVKENVGLLDMTAFAKCRIKGPKAEEFLDYLVANKLPKKIGRINLCHALNTKGGVHSEFTIMKEAENS	85	8
SRGLGDVYKRQAHALVQGWIDALTGLGITGAGGTCHVSGIPIACARCAITYNALAWVCSALRARVVI	67	6
DGDSRAGNVRVFEWIPGLSGWRQLGAKLEGADRNWYFGQSVCLSSDGARLAVGAPKAYGNSRGAVKAFEWNSGSG	75	2
GVGVGVGVGVGVGVGGHARAARRGWGFEHGLCTYTQGLLSLAQSRRRALYFQSVAQLAPLDAVAVS	66	6
TGVHQRLDFRIVRTPPFCCAKTYASCGGGSSCVRIRCGDMTTSIVAEHMWIEAISNVLMQYLGRAGADFISRT	73	5
CVCVRVCFLVCVCGEGGYPSPYPSPDGHSDTGPTFVCIVHVVRILSATLAKMISVAPPTKRSKLNACLHLRT	72	7
ILYGKNKESIAGQGNFTPDCCAFFWIHLFCSCAASCLSYNSRTEVRKAYNLKEQPCGDCCVHFWCVKCALCQEARELKLRGATPTNPLLRPVQVVPPPVVVPPAQQQMPGPAVGVPASQQTVYQATTNPLKS	132	7
LVMEAAVQAGMPVLLLSAGQAGATAPASIAGAVAQALAEVIAGLVYVNAMKPGHTCICGTWPFVSDLRTGAMSGG	75	0
ELEEAKKCWKGYKKAGTQKLFGNTYNRCVKAHFSDWRADMELQEAIPGYEKYNAAVAAAKKLKGREKIDALKAAAALR	78	8
GTVVSTEHLSVKGKDTLNIQDLCQSMKVPVIAGNCVTYEVAKLLMTAGVAGLMVGIGPGAACTSRGVLGIGLPQAP	76	2
DNFECKEVMSLISKSYGGKGGGKKNLAQAGCNNISSIDEGLEIIKTRL	48	1
GGAISFYNNKTIHTFTSSGSFVGAGSEIPSAEGVVVAGGGGGGGYSGTGWGAAGGGGAGGMLVHPGRPFAAST	73	2
GILSDIAAKFVKKIPGINSNNRNLITKALQILIYFIAFQVGMNFLGIDLTALAVFSGALGIGIGFGLQKI	70	4
DSKWEKIAGGMKFCDACCTDNKGNFYFADAGTKGPIKKVSHDGKIQDFGPSLDGVSGLLFGGGENLY	67	0
DKDSFKIARKLIKNEGLLCGGSSGTVVWAALQKAQKLSKGQKCLCILADGVRNYMSKFVSDEWMKKNNLN	70	7
SIVSKVKDVIKKGRLGNIVSANVLCWLYKHKAYYKEKWRVRKGGGPLGINLVHDIDMICYLLGSIKYVQA	70	11
EIDQYYDENGFVSFSAKSKKYTILGTNSPKEGICECPECHKGQLSVIKSFTTKKRFIGCTNFQNGCKASAPLLQKAMLKVLKTKCPECQWPTVIFRYSRKQEWKRQCANMKCKTRS	116	14
GLGDVYKRQVRHWSATQPTIALRSGGAELGCMCKGASHIIGCQSIPRDLGFEFPLAIATDATAAMGMSR	69	4
GSEMCIRDSTNAAGHNLAASAKRGEKQLIGILIGTSSSSERAKKMIGLFDKAFKTVPKRKKINRLPPLNLTQINSIKQIVAVTCLLYTSDAA	92	10
CVFAPGAFTHFAFLRRVRLRTLRLIAPGAFTHFAFLRRLRLRTLRFCAGCFYALCVFAPGVFAHFAFSR	69	14
TSFSNHYFGVVCSCSVIKSADWVCANRICSAACILTPTCVHGDVLCATSTASISGDTDYEGLAIGQAYSNEGGWNTQLNM	80	-2
EQLDQDDRVRASVLCSQGKHFCAGADFSDDSEGNDTLGLYAGAVRIFRCVKPIVAAIQGAAIGGGLGLALTADFRIAAPESR	82	-2
VLSNGGTKRGLPISCFLNEAGDSLTGILDLWSENVWLAAKGGGIGSYWGNLRSIGEKIGRVGKTSGII	68	2
PRVVCSWIGSILRIPLYSRTSMAHSIVTDVCEGIADCVDACPVACIDQGKGKNKKGTDFYWINFDTCIDC	70	0
KNFASENSLSLGKIIMPLRLALFGSLNGPAVYDIIEILGKKEVFKRIDSAIKNFIGK	57	4
VVGTFGGQLPAYRKFESDYAQASRELASFIVPNLVLGGAGKALGQAANAKVAWGIGQSKLVQLIGSAGMDIGTGVI	76	2
LIVGSVSGVIIGLIPGAGGQIAGLVSYDQIKKISKNKENFGKGEPDGIIAAESANNAMVGPSLVPLLT	68	0
AIIKWKYMKSKLLTSFWQVYLGGGLVIFAGIFLERIISRFLN	42	5
SAALGGAAKGAIMGAKLGSLIPIPGVGTGLGLIAGGLIGGIGSLVKANKQIKQDEEIARETGEMQSRQEAA	71	1
YSVWPSAYASGALVKCRKKGAANWGNSTKKEEFLALPEFSQLQIDAMRKNGIEVEVVDEGQKCWKGYEKKGTKKMFGKTYNNCV	84	6
VVRSAGVGEGSQNAYIPWTSEECYNGCNDWQCGSKHWTTSRNGFRSSVRFINLTNRNGARACGGWNESQWHLCHNGSNNNLCYMNIRTVGFGGKTATTCGGPCCCGGWGGHGAIVIKYKGGIKADHGDKGRWG	133	12
NFYRASPYHKAVGEQLSLEGSTIPGGYRAGNWPQIREVIYENVEPMLNGKISIEKGLKNMDKGAAKLLKQFAKTL	75	5
LKKIPGFENVLQVLKKKGINGLGDAAGILKKAGSKALPIIGGLFNLLFAYDRLAGGDTFGALLELLSAGLDISGLFGFAPGPG	83	3
ISVEINSKRAFCRRFNKLNCITVHPTFFLNCLSSCRCEIPKIFAICGTVSGSSISVSYTHLTLPTKLE	68	7
RDLVRSRGLGDVYKRQTRRVGGQIGELGTQAGGHPISLWPGCICFASRGWACVRSWLGGKRQEACQSGRMGLTANELSTSKWTCLLYTSDAAD	93	7
GYGGGTNASYPFNGGPGGTGQTALQVNASANNVVVFLRSTAKIFAGGGGGGGGGKGGTGGKGGNGRYTYQCG	72	5
GVASWVGGESFGPIQATGGTILTPGNGYKYHYFTSTAPFNVSAGIGACTVYIVGGGGGGGHWSSGGGGGAGGFRTVTTS	79	3
KVAKWWLPERWSFVREVPKTSVGKFDKKVLRSQHSAGALLVVNI	44	7
TAPVWNSSTKTFDLGTPDIIHTKTGNFTLEYNGSVAIIAIGGGGGGGSHDDWRSSQDLKCTGGGGGGVAIKGLIGT	76	1
LDFARIRFWLKAFAVENNPCPCVASLVRDPRLGRDCYCIGRAGGRIGLVKSYLPWGFEIHNFPGKAQT	68	6
LDVQAFWAQRNLMQCRPHCGACCVAPAITRPFWGMPDGKAAGERCVHLTVQRTCRLFGDPRRPRTCIDFQPEPATCGNTRSEAFELLNM	89	5
ATTVASNKLCAQGCGITRIFRMLFLEWTKAGFRSKCRRQRVGLSEPFTLGPFTKLFLVKILVDI	64	8
VWGTDGGGVGAISAIQSGVFQMSKSGGSKRVLSAISKLQRAYA	43	4
LRRQRQMCIRDRQGRHQSVTGSGVPVRRAGHTIGGLHNSIGQSSGGFHMSFVLCAPLGPRFPLYSPQL	68	12
CCNDGYKHQGYHTVEIWGSGGFGGGGCCCTQPEAAGGQGAWLKECRRSYMANNCIVIGMGGCCLNEPAGRVGCYSLVHPGGHN	83	4
GIRDLVRSRGLGDVYKRQVLTGLGLISFNRTINRLRKPVALLLISCVGAALSLIHI	56	8
SVTPRGNIYDCPDGGVLITTARGSKCYSWKTKKAKEVMLKNLNTTKPVSAKLIIAPAQHQANCWMNSFFVSWFL	74	8
GVNTVMVRLVAAGGGGSGHCEAGGAGGYSEGIFNVNGITSVSVVVGVGGGGTYYSGRATQGGSSSFGSFCSATGGDGANQTFQHAGGLGGLGAGGDVNMYGG	102	0
HNWADTQSHCHGGNHCWLDTTCHAGGSHCYIQGTDAVGELGHYRLKMGEGGQIGYYHHHVGTFRRHVLSHIG	72	11
VVVIAFVLSSGVETPMRDGKVLSAIGSRLVGTGIRVFYILAIVAVGLMIFSGGKKFIKK	59	6
FQVIVIIFVRHSEKGTKKTCCSGVLVDISGTGEKGNIVLKKYQSTCSGHVRLWFSEKISHLITMNVETRIAGLNHLFFREK	81	10
ILWVDEFTQANDPMLVGKACDVLGALGYSPAVVCSPSGRAALSGGFLPKSKKLAQKTLKKLQNAVKMLQNAPILGLEASAVL	82	4
TYFLVFPNERPQLKNAVSDVNDLMACLFRKFVKGLIGQVGGMLKDAANKIINAAQCVVENLVANTIGALIGEISAGINSILGGISSLTGQITSLAGDVLG	100	0
IFAAIAIALGVFFAPQLKQAFGWMWGKATNIFGGLWERVKGIFKTIQTALRTVDEQVIQKGYKNIQNFVEM	71	4
CIAKCTSIGCVGGCVGGCGSCAAAARMGHVGRLKYAHENGCPWDERACFEAAWGGHLECLKYLHDNAVSYTHLTLPTK	78	6
LVGSEMCIRDSCSCKTLVARDRLVRTKGCVCPSSCYSFNTCSVTAAVVAIPIEQGISCLLYTSDAAD	67	0
LVGSEMCIRDRGEEKAKTKKPADRKIALDSDGIGKKLACYPRCPESFKCLAAKR	54	6
ASDVYKRQDMLWTYDTCIYQAESELFSQKKNVLNCLRKKIEHFFKSAQKFAKLYPKLLKRPSFYSAWAPAN	71	8
RSRGLGDVYKRQKHKRVDAVAYLGGSLVTFSAFAVAVIALRASGRSLGWGMQMQNPGFVAFLVGLLFAF	69	8
YCSNFHKGKCWLKDTADYLLKGGKGNLPKNKTLGGNPKKNKKPKLADQEQKLTETIQSMSNQSNCPSWGKGLDANKYKAIQ	81	11
RALKPDLVLVALGVPRQETWSERVAAGQHGLWMGVGGSFDVWAGIKKRAPGWMCRMQLEWLYRLMQEPSRWQRMLSLPAFALKVIRMG	88	8
STCPLAKQVHAKNLGKATQEALPNPGERTRERLLQSYGQKAAARLSRSAVASCVEALRPMCSCCGMCCSL	70	7
RGLGDVYKRQVIDGEIRRAELSEGACRMYRTWCLGDKGKSLGAQDAMQASERKMAAIWGGVWWKMSLSLIHI	72	5
NEASDSLGGILDLWSENVWLAAKGGGIGSYWGNLRSIGEKIGRVGKTSGIIPFIKVMDSLTMAISQGSLRRGSAACYLPIDH	82	2
ASDQRHPILDGNVRRVLARHFAVAGEISRRETEAVLWQHAEAVLPKSGVLAAPFNQAMMDLGALVCTRAKPQCGVCPLVRNCQAYALGTPTAFPVRRRKRVRPTREVNFIILQDSSGRVLLERRPASGIWGGLWGFPECSLEETPVQWC	149	10
LSVSVNLLSLFDKKRISSIKKILAIIVNHAARVCKKIKAKKVDRAGRKVNMFLLFANQIVIGNKKISLKPVATAFPSIPPGL	82	16
GHKQMCKKIHRGGNAEQYNADKKYKEAVAVAAEACAEDTKGQTCYICTQALHWKTKEGLVRGCACRGTAGFAHVSCLAEQAKI	83	9
[truncated: 49,186 more rows]
